# Supplementary material for: The pupal moulting fluid has evolved social functions in ants
Source: Nature. 2022 Nov 30;612(7940):488–94. doi: 10.1038/s41586-022-05480-9 (PMC9750870; doi:10.1038/s41586-022-05480-9)
Supplement: Supplementary file 4 — Pairwise comparison results for survival of pupae to eclosion with and without removal of the secretion. [file 41586_2022_5480_MOESM4_ESM.xlsx]

## Sheet: Supplementary Dataset 1
Pairwise comparisons, Games Howell	estimate	conf.low	conf.high	t	df	p.adjusted, Tukey's method
CN vs. DN	0.0838	-0.107	0.275	3.37	2	0.224
CR vs. DN	0.896	0.857	0.934	79.6	8	5.74e-14
BR vs. DN	0.966	0.834	1.1	56.4	2	5.23e-06
AR vs. DN	0.989	0.903	1.07	89	2	1.26e-11
CR vs. CN	0.812	0.662	0.961	29.8	2.87	0.000435
BR vs. CN	0.882	0.739	1.03	29.2	3.55	0.000137
AR vs. CN	0.905	0.752	1.06	33.3	2.77	0.000267
BR vs. CR	0.0703	-0.0218	0.162	3.43	3.92	0.114
AR vs. CR	0.0934	0.0355	0.151	5.91	6.49	0.005
AR vs. BR	0.0231	-0.0759	0.122	1.13	3.43	0.787
Legend:
A - With adults in nest
B - Initially isolated in tube than returned to adults in nest
C - Isolated in tube
D - Isolated in nest
R - ...With pupal fluid removed
N - …With pupal fluid not removed
in
