# Supplementary material for: The pupal moulting fluid has evolved social functions in ants
Source: Nature. 2022 Nov 30;612(7940):488–94. doi: 10.1038/s41586-022-05480-9 (PMC9750870; doi:10.1038/s41586-022-05480-9)
Supplement: Supplementary file 5 — One-sided Student‘s t-test results of proteins in pupal social fluid vs body wash. [file 41586_2022_5480_MOESM5_ESM.csv]

Accession	Exclusively found in secretion	Statistic	P-value	Adjusted P-value, FDR 0.05
A0A026W5F4	0	2.025163262	0.053883851	0.099333708
A0A026WJT8	1	5.281822602	0.006617657	0.019485324
A0A026WJN5	0	12.15960049	2.73E-05	0.002626447
A0A026WU73	0	6.78004312	0.001135945	0.007127463
A0A026WB04	0	9.085773611	0.00028666	0.003798247
A0A026W2A0	0	4.288489804	0.002646136	0.011219618
A0A026X3N5	1	12.53594417	0.000547154	0.00597611
A0A026WYH3	0	12.16173937	4.96E-05	0.002626447
A0A026VZ76	0	9.294999198	0.000584815	0.00597611
A0A026VXZ2	0	10.96692924	8.12E-05	0.002668517
A0A026WJK5	0	13.34844061	0.00014265	0.003362754
A0A026WT31	1	9.637265761	0.00118576	0.007127463
A0A026WTD4	0	8.430858504	0.000198321	0.003362754
A0A026W1C7	1	10.74895474	0.000860941	0.00651855
A0A026WH69	1	8.308932016	0.00182646	0.008869491
A0A026VWQ3	1	6.020605961	0.004591825	0.014976413
A0A026VXC5	1	6.191443729	0.004243384	0.014252174
A0A026VTG8	1	9.574444447	0.001208655	0.007127463
A0A026WF43	0	10.48352087	4.05E-05	0.002626447
A0A026VTH6	0	-44.43640323	0.999987456	0.999987456
A0A026VZ91	0	7.926675224	0.000844113	0.00651855
A0A026WUA2	1	7.311277075	0.002642163	0.011219618
A0A026WD79	0	-1	0.804498891	0.816046721
A0A026VSQ0	1	4.573104915	0.009810216	0.026663665
A0A026WWV0	0	5.307591162	0.001064741	0.007127463
A0A026WXR1	1	11.65549646	0.000678356	0.005992147
A0A026WKS8	1	12.19956243	0.000592927	0.00597611
A0A026X2Z2	1	5.648136292	0.005492437	0.016875313
A0A026WGA6	1	6.762035238	0.003303928	0.012735141
A0A026WTK0	1	6.231644091	0.004166476	0.014246661
A0A026WWS5	1	2.285338676	0.053205666	0.09894387
A0A026WQX5	1	5.779836168	0.005149515	0.016293987
A0A026WW26	1	2.7721897	0.034720729	0.076844056
A0A026W0Q1	0	8.133928075	0.00023311	0.003362754
A0A026VYC0	1	5.78381682	0.005139593	0.016293987
A0A026W4W3	1	6.96120723	0.003041085	0.012398271
A0A026X257	1	5.416008276	0.006173254	0.018432814
A0A026X1L2	0	5.727949652	0.000630215	0.00597611
A0A026WX69	1	9.101829729	0.00140119	0.007564841
A0A026WDK1	1	8.221125214	0.001883584	0.008873773
A0A026WE54	1	11.27212204	0.000748607	0.006348186
A0A026WSE4	1	17.08634632	0.000218355	0.003362754
A0A026WM97	1	9.569926924	0.001210324	0.007127463
A0A026VU23	1	6.539437155	0.003634264	0.013058712
A0A026WMA6	0	7.725386234	0.000237931	0.003362754
A0A026WMB6	1	13.41376588	0.000447885	0.005585394
A0A026WDF3	1	4.979550969	0.007783135	0.021710849
A0A026VTA5	1	11.83568696	0.000648352	0.00597611
A0A026WPF7	1	11.11217741	0.000780772	0.006366298
A0A026W1A3	1	3.985296749	0.014139797	0.037944773
A0A026W0Y8	1	7.533320116	0.002424353	0.010754024
A0A026W6F8	1	5.048968979	0.007493164	0.021180678
A0A026W5E2	1	9.044310005	0.001427328	0.007564841
A0A026W950	0	2.26980403	0.043813321	0.084440218
A0A026WNC5	1	8.392909506	0.001773951	0.008869491
A0A026VYW9	1	6.968743882	0.003031689	0.012398271
A0A026W707	1	6.764820847	0.00330005	0.012735141
A0A026X3S9	1	8.042465993	0.00200731	0.009251081
A0A026X2U9	1	7.521998448	0.002434873	0.010754024
A0A026W0P7	1	19.40534435	0.000149465	0.003362754
A0A026WT37	1	6.256678954	0.004119505	0.014246661
A0A026VU20	1	10.02997734	0.001054906	0.007127463
A0A026WSS1	0	2.772082814	0.018628142	0.048755137
A0A026WYV1	1	23.16510339	8.81E-05	0.002668517
A0A026WSC7	1	2.947915804	0.030062724	0.073499105
A0A026VWV8	1	2.871857843	0.031976534	0.074494782
A0A026W5L3	1	6.79919973	0.003252675	0.012735141
A0A026WAJ5	0	-1	0.804498891	0.816046721
A0A026VTE7	1	6.16116596	0.004302543	0.014252174
A0A026W1A5	1	2.692263489	0.037135703	0.078010922
A0A026WJN0	1	6.275949859	0.004083822	0.014246661
A0A026WL55	0	3.795983366	0.005240261	0.016337283
A0A026X3D4	1	8.33177468	0.001811976	0.008869491
A0A026WG66	1	2.750904067	0.035344331	0.077247404
A0A026X0F2	1	4.846584534	0.008380645	0.023073983
A0A026WID6	1	2.481909154	0.044559633	0.085104884
A0A026WIJ5	1	8.28649286	0.001840838	0.008869491
A0A026WRW1	1	10.26987867	0.000984275	0.007127463
A0A026WTW5	1	92.35772083	1.40E-06	0.000296602
A0A026WPM3	1	23.90355619	8.02E-05	0.002668517
A0A026WEW7	1	1.725233139	0.091473992	0.155355735
A0A026W3Q8	1	2.382279609	0.048708596	0.091382498
A0A026WY86	1	2.527844273	0.042792843	0.083230116
A0A026X110	1	3.793372442	0.016074584	0.042597649
A0A026X3M0	1	5.486153459	0.005956417	0.018039434
A0A026WCB7	1	6.602080652	0.003537067	0.013041981
A0A026WXX3	1	9.957103549	0.001077687	0.007127463
A0A026VY86	1	2.929645938	0.030509063	0.073499105
A0A026W656	1	2.820834322	0.033346191	0.076014973
A0A026WCB6	0	4.073425739	0.00739058	0.021173014
A0A026WPJ5	1	9.342516732	0.001298436	0.007439685
A0A026WR94	1	5.111163984	0.007245216	0.0210409
A0A026WSE1	1	1	0.195501109	0.220458698
A0A026WDB8	1	2.960090921	0.029769817	0.073499105
A0A026WG30	1	2.888987575	0.031532511	0.074276581
A0A026WI14	0	0.181054333	0.431329168	0.478752794
A0A026WUW2	1	1.659797441	0.097769065	0.155355735
A0A026X0X3	1	6.581843116	0.003568089	0.013041981
A0A026VVE4	1	1	0.195501109	0.220458698
A0A026VVU9	1	1	0.195501109	0.220458698
A0A026VZ71	1	2.675685019	0.037662443	0.078010922
A0A026W1X8	1	18.10987336	0.000183632	0.003362754
A0A026WH94	1	2.404346965	0.047750299	0.090384495
A0A026WLZ5	1	2.71589636	0.03640051	0.077982725
A0A026WTK5	1	2.905171749	0.031120056	0.074128672
A0A026W329	1	1.661934142	0.097555913	0.155355735
A0A026WV46	1	1.728875199	0.091137393	0.155355735
A0A026WZU9	1	1.695205403	0.094303765	0.155355735
A0A026WAH5	1	1.68987006	0.094816904	0.155355735
A0A026WEB2	1	2.715377351	0.036416461	0.077982725
A0A026WG72	1	1.676853034	0.096082191	0.155355735
A0A026WI06	0	1.51804749	0.090642919	0.155355735
A0A026WKP6	1	2.932437813	0.030440322	0.073499105
A0A026WV62	1	2.201273558	0.057517484	0.105118161
A0A026X0X8	1	16.76142743	0.000231191	0.003362754
A0A026W798	1	2.538095917	0.042410343	0.083230116
A0A026W843	1	2.802176572	0.033865245	0.076376936
A0A026W9I5	1	2.542114882	0.042261539	0.083230116
A0A026WC12	1	2.668254395	0.037901533	0.078010922
A0A026WES7	0	-1	0.804498891	0.816046721
A0A026WN66	0	0.67645347	0.262693117	0.294661063
A0A026WXQ5	0	-1	0.804498891	0.816046721
A0A026X430	1	2.535300715	0.042514217	0.083230116
A0A026VZJ5	1	2.982494068	0.029240134	0.073499105
A0A026W681	1	1	0.195501109	0.220458698
A0A026WK93	1	1	0.195501109	0.220458698
A0A026WT07	1	6.637964474	0.003482927	0.013041981
A0A026WT64	1	1.527584076	0.112033051	0.173365013
A0A026WY77	1	2.554235985	0.041816618	0.083230116
A0A026X326	1	2.939512251	0.030267002	0.073499105
A0A026VWE0	1	1.662269855	0.09752247	0.155355735
A0A026W4J5	1	2.825198252	0.033226221	0.076014973
A0A026WDB2	1	1.719409138	0.092015196	0.155355735
A0A026WFP0	1	1	0.195501109	0.220458698
A0A026WG24	1	12.34249303	0.000572879	0.00597611
A0A026WI68	1	1.706393324	0.093237947	0.155355735
A0A026WJM5	1	2.679861316	0.037528884	0.078010922
A0A026WW33	1	1.655528031	0.09819655	0.155355735
A0A026WZW2	1	2.769550279	0.034797308	0.076844056
A0A026X0H1	1	1.635867456	0.100192503	0.157339339
A0A026X2B2	1	9.229860842	0.001345243	0.007505038
A0A026X3R4	0	-1.730934665	0.909052317	0.913360622
A0A026VV10	1	1	0.195501109	0.220458698
A0A026VWX3	1	1.696378872	0.094191327	0.155355735
A0A026W0S2	1	1	0.195501109	0.220458698
A0A026W4U7	1	1	0.195501109	0.220458698
A0A026W4W0	0	-1	0.804498891	0.816046721
A0A026W6E9	1	1	0.195501109	0.220458698
A0A026W6F6	1	1.656313747	0.09811772	0.155355735
A0A026W755	1	1.721079909	0.091859565	0.155355735
A0A026WEU5	1	1	0.195501109	0.220458698
A0A026WIC0	1	1.585444131	0.105523081	0.164491861
A0A026WJG2	1	2.616344356	0.039625237	0.080774523
A0A026WMD6	0	-1	0.804498891	0.816046721
A0A026WNC8	1	2.967868629	0.029584574	0.073499105
A0A026WPV6	1	1	0.195501109	0.220458698
A0A026WWK4	0	0.193832301	0.426579696	0.475973135
A0A026WXW1	0	-1.644990185	0.90073927	0.90931774
A0A026VT30	1	1	0.195501109	0.220458698
A0A026VZR5	1	1	0.195501109	0.220458698
A0A026VZZ7	1	1.713521954	0.092565983	0.155355735
A0A026W2C7	0	-1	0.804498891	0.816046721
A0A026W6S4	1	1	0.195501109	0.220458698
A0A026WB93	1	1.724495952	0.091542295	0.155355735
A0A026WEG3	0	-1	0.804498891	0.816046721
A0A026WFE5	1	1	0.195501109	0.220458698
A0A026WPD0	1	1.70953145	0.092941457	0.155355735
A0A026WT17	1	1	0.195501109	0.220458698
A0A026WT83	1	1	0.195501109	0.220458698
A0A026X3U0	1	1	0.195501109	0.220458698
A0A026VS47	1	1	0.195501109	0.220458698
A0A026VTI7	0	-1	0.804498891	0.816046721
A0A026VTM9	0	-1	0.804498891	0.816046721
A0A026VU35	1	1	0.195501109	0.220458698
A0A026VUI9	1	1	0.195501109	0.220458698
A0A026VUN1	1	1	0.195501109	0.220458698
A0A026VZ36	0	-1	0.804498891	0.816046721
A0A026W073	1	1	0.195501109	0.220458698
A0A026W129	1	1	0.195501109	0.220458698
A0A026W1I1	1	1	0.195501109	0.220458698
A0A026W2U1	1	1	0.195501109	0.220458698
A0A026W2Z6	1	1	0.195501109	0.220458698
A0A026W4A7	1	1	0.195501109	0.220458698
A0A026W581	0	-1	0.804498891	0.816046721
A0A026W5Y2	1	1	0.195501109	0.220458698
A0A026W5Y8	1	1	0.195501109	0.220458698
A0A026W7G2	1	1	0.195501109	0.220458698
A0A026W982	0	-1	0.804498891	0.816046721
A0A026WBC2	1	1	0.195501109	0.220458698
A0A026WCC7	0	-1	0.804498891	0.816046721
A0A026WCP8	1	1	0.195501109	0.220458698
A0A026WG77	1	1	0.195501109	0.220458698
A0A026WHJ4	0	-1	0.804498891	0.816046721
A0A026WHM3	1	1	0.195501109	0.220458698
A0A026WHT1	1	1	0.195501109	0.220458698
A0A026WIQ8	1	1	0.195501109	0.220458698
A0A026WJV2	1	1	0.195501109	0.220458698
A0A026WK76	1	1	0.195501109	0.220458698
A0A026WKW2	1	1	0.195501109	0.220458698
A0A026WL57	1	1	0.195501109	0.220458698
A0A026WM04	1	1	0.195501109	0.220458698
A0A026WM36	1	1	0.195501109	0.220458698
A0A026WMY7	1	1	0.195501109	0.220458698
A0A026WQ88	1	1	0.195501109	0.220458698
A0A026WR11	0	-1	0.804498891	0.816046721
A0A026WSH9	1	1	0.195501109	0.220458698
A0A026WU34	1	1	0.195501109	0.220458698
A0A026WXD0	0	-1	0.804498891	0.816046721
A0A026X0M9	1	1	0.195501109	0.220458698
A0A026X1V9	1	1	0.195501109	0.220458698
A0A026X436	0	-1	0.804498891	0.816046721
A0A026X5F3	1	1	0.195501109	0.220458698
