# Supplementary material for: The pupal moulting fluid has evolved social functions in ants
Source: Nature. 2022 Nov 30;612(7940):488–94. doi: 10.1038/s41586-022-05480-9 (PMC9750870; doi:10.1038/s41586-022-05480-9)
Supplement: Supplementary file 6 — One-sided Student‘s t-test results of metabolites in pupal social fluid vs body wash. [file 41586_2022_5480_MOESM6_ESM.csv]

Labels	HMDB ID	Statistic	P-value	Adjusted P-value, FDR 0.05
Thiamine	HMDB0000235	14.484466	3.57E-04	7.48E-04
N3-N4-dimethylarginine	HMDB0001539	30.3885	9.90E-05	4.83E-04
taurine	HMDB0000251	17.962419	1.30E-03	1.98E-03
2-oxoadipic-acid	HMDB0000225	31.826972	3.41E-05	3.35E-04
Niacin	HMDB0001488	11.802913	6.54E-04	1.15E-03
N-acetylglutamate	HMDB0001138	16.408657	1.43E-03	2.15E-03
pseudouridine	HMDB0000767	20.120715	1.34E-04	4.83E-04
phenylacetyl-glutamine	HMDB0006344	12.41982	5.62E-04	1.04E-03
hydroxyproline	HMDB0000725	17.126974	2.17E-04	5.52E-04
2-aminoadipic-acid	HMDB0000510	29.935173	4.09E-05	3.65E-04
pantothenate	HMDB0000210	32.19641	3.29E-05	3.35E-04
N6-acetyllysine	HMDB0000206	8.612602	1.65E-03	2.41E-03
arginine	HMDB0000517	8.423018	6.33E-03	7.36E-03
xanthosine	HMDB0000299	15.566929	2.88E-04	6.80E-04
gamma-aminobutyric-acid	HMDB0000112	31.749714	3.43E-05	3.35E-04
2-hydroxybutyrate	HMDB0000008	18.350378	1.77E-04	4.83E-04
nicotinamide	HMDB0001406	13.879308	4.05E-04	8.17E-04
ornithine	HMDB0000214	11.663841	6.77E-04	1.17E-03
phosphoethanolamine	HMDB0000224	15.368373	2.99E-04	6.81E-04
asparagine	HMDB0000168	6.935466	9.60E-03	1.07E-02
cytosine	HMDB0000630	16.1556	1.79E-03	2.57E-03
histidine	HMDB0000177	18.740023	8.15E-04	1.34E-03
adenosine	HMDB0000050	2.432426	6.42E-02	6.48E-02
threonine	HMDB0000167	9.946471	4.29E-03	5.40E-03
cytidine	HMDB0000089	21.920115	1.04E-04	4.83E-04
2-deoxyinosine	HMDB0000071	18.764232	1.65E-04	4.83E-04
beta-alanine	HMDB0000056	33.247969	2.99E-05	3.35E-04
glycine	HMDB0000123	5.233289	1.68E-02	1.80E-02
N-acetylserine	HMDB0002931	14.809354	3.34E-04	7.29E-04
guanine	HMDB0000132	18.204665	1.81E-04	4.83E-04
cis-aconitate	HMDB0000072	8.731331	5.88E-03	6.99E-03
methylmalonate	HMDB0000202	18.682152	1.67E-04	4.83E-04
citrate	HMDB0000094	12.837314	5.10E-04	9.72E-04
2-deoxyguanosine	HMDB0000085	27.374872	5.35E-05	4.09E-04
glutamine	HMDB0000641	12.619858	2.30E-03	3.12E-03
guanidinoacetate	HMDB0000128	45.342798	1.18E-05	3.35E-04
glucose	HMDB0000122	29.004793	4.50E-05	3.70E-04
citrulline	HMDB0000904	15.376091	7.86E-04	1.31E-03
carnitine	HMDB0000062	18.303903	1.78E-04	4.83E-04
3-aminoisobutyric-acid	HMDB0003911	14.849892	3.31E-04	7.29E-04
propionylcarnitine	HMDB0000824	23.251161	8.71E-05	4.83E-04
guanosine	HMDB0000133	31.723846	3.44E-05	3.35E-04
2-deoxyadenosine	HMDB0000101	18.453806	1.74E-04	4.83E-04
2-deoxycytidine	HMDB0000014	20.512839	1.27E-04	4.83E-04
butyryl-carnitine	HMDB0002013	34.182352	2.75E-05	3.35E-04
Histamine	HMDB0000870	23.516845	8.42E-05	4.83E-04
glyceric-acid	HMDB0000139	6.937848	9.00E-03	1.01E-02
adenine	HMDB0000034	4.21356	1.02E-02	1.13E-02
glutamate	HMDB0000148	6.712433	4.49E-03	5.54E-03
creatine	HMDB0000064	2.708318	4.14E-02	4.21E-02
glycerol-3-phosphate	HMDB0000126	20.595535	1.25E-04	4.83E-04
3-hydroxybutyrate	HMDB0000357	22.065412	1.02E-04	4.83E-04
mannose-1-phosphate/mannose-6-phosphate	HMDB0006330/HMDB0001078	13.727435	4.18E-04	8.29E-04
proline	HMDB0000162	7.709809	7.55E-04	1.28E-03
2-hydroxyglutarate	HMDB0059655	20.682558	1.24E-04	4.83E-04
serine	HMDB0000187	9.519094	3.05E-03	3.88E-03
thymidine	HMDB0000273	15.650913	2.83E-04	6.80E-04
D-Glucuronic-Acid	HMDB0000127	18.855852	1.63E-04	4.83E-04
methionine-sulfoxide	HMDB0002005	12.924861	2.79E-03	3.64E-03
sarcosine	HMDB0000271	13.154602	4.75E-04	9.23E-04
isoleucine	HMDB0000172	9.029907	4.50E-03	5.54E-03
xanthine	HMDB0000292	7.668012	7.22E-03	8.31E-03
lactate	HMDB0000190	2.158882	7.19E-02	7.19E-02
succinate	HMDB0000254	12.812891	1.06E-03	1.67E-03
uracil	HMDB0000300	23.492633	8.45E-05	4.83E-04
2-deoxyuridine	HMDB0000012	12.21379	5.91E-04	1.07E-03
malate	HMDB0000156	19.402698	1.85E-04	4.83E-04
aspartate	HMDB0000191	4.548454	1.66E-02	1.79E-02
hypoxanthine	HMDB0000157	12.339711	2.36E-03	3.15E-03
valine	HMDB0000883	9.56088	1.21E-03	1.88E-03
allantoin	HMDB0000462	24.060263	7.87E-05	4.83E-04
alpha-ketoglutarate	HMDB0000208	13.991542	3.95E-04	8.13E-04
tryptophan	HMDB0000929	4.139106	2.53E-02	2.69E-02
fumarate	HMDB0000134	18.39885	1.75E-04	4.83E-04
alanine	HMDB0001310	7.780703	5.26E-03	6.33E-03
methionine	HMDB0000696	3.267701	3.87E-02	3.98E-02
betaine	HMDB0000043	5.235819	2.10E-03	2.91E-03
inosine	HMDB0000195	12.772287	5.18E-04	9.72E-04
3-ureidopropionate	HMDB0000026	12.103352	6.07E-04	1.08E-03
acetylcarnitine	HMDB0000201	14.333423	1.80E-03	2.57E-03
pyruvate	HMDB0000243	7.17352	2.79E-03	3.64E-03
kynurenic-acid	HMDB0000715	21.866724	1.79E-04	4.83E-04
tyrosine	HMDB0000158	6.865912	8.52E-03	9.70E-03
choline	HMDB0000097	41.22205	1.57E-05	3.35E-04
phosphocholine	HMDB0001565	14.239072	2.05E-03	2.88E-03
leucine	HMDB0000687	3.85419	2.91E-02	3.05E-02
lysine	HMDB0003405	5.175428	1.41E-02	1.54E-02
uric-acid	HMDB0000289	54.812739	9.62E-08	1.03E-05
phenylalanine	HMDB0000159	3.543996	3.32E-02	3.45E-02
N-acetyl-D-glucosamine	HMDB0000215	8.261729	6.29E-03	7.36E-03
kynurenine	HMDB0000684	6.987047	3.01E-03	3.88E-03
pipecolic-acid	HMDB0000716	14.554793	3.52E-04	7.48E-04
N-acetylmethionine	HMDB0011745	18.265236	1.79E-04	4.83E-04
uridine	HMDB0000296	20.39496	1.29E-04	4.83E-04
ribose	HMDB0000283	10.032485	1.05E-03	1.67E-03
glucose-6-phosphate	HMDB0001401	51.420255	8.10E-06	3.35E-04
S-adenosylmethionine	HMDB0001185	40.385611	1.67E-05	3.35E-04
N-acetylcysteine	HMDB0001890	7.784379	2.21E-03	3.03E-03
dihydroxyacetone-phosphate	HMDB0001473	18.227497	1.80E-04	4.83E-04
dAMP	HMDB0000905	21.394511	1.12E-04	4.83E-04
ribose-5-phosphate	HMDB0001548	10.522623	9.16E-04	1.49E-03
2-deoxyribose-1-phosphate	HMDB0001351	15.967466	2.67E-04	6.65E-04
orotic-acid	HMDB0000226	15.486405	2.92E-04	6.80E-04
sedoheptulose-7-phosphate	HMDB0001068	19.520107	1.47E-04	4.83E-04
phosphoenolpyruvate	HMDB0000263	26.224229	6.08E-05	4.34E-04
itaconic-acid	HMDB0002092	5.894991	4.87E-03	5.92E-03
N-Acetyl-dopamine	HMDB0041943	14.128083	1.57E-03	2.33E-03
