# Supplementary material for: The pupal moulting fluid has evolved social functions in ants
Source: Nature. 2022 Nov 30;612(7940):488–94. doi: 10.1038/s41586-022-05480-9 (PMC9750870; doi:10.1038/s41586-022-05480-9)
Supplement: Supplementary file 7 — Pairwise comparison results for preference of adults to place larvae on different food sources. [file 41586_2022_5480_MOESM7_ESM.xlsx]

## Sheet: Supplementary Dataset 4
Pairwise comparisons, Contrasts	estimate	SE	df	t.ratio	p	p.adjusted, FDR 0.05
AR vs. AP	-18	7	63	-2.571	0.0125144	0.0201124
AR vs. BR	11.25	7	63	1.607	0.113055	0.164112
AR vs. BP	-17.375	7	63	-2.482	0.0157431	0.024429
AR vs. CR	19.25	7	63	2.749	0.00778991	0.0140218
AR vs. CP	-17.25	7	63	-2.464	0.016481	0.0247215
AR vs. DR	-9	7	63	-1.285	0.203497	0.261638
AR vs. DP	-9.375	7	63	-1.339	0.185382	0.252794
AR vs. ER	-37.125	7	63	-5.302	1.56573e-06	7.04577e-06
AR vs. EP	30.125	7	63	4.302	6.0066e-05	0.000207921
AP vs. BR	29.25	7	63	4.177	9.25837e-05	0.00029759
AP vs. BP	0.625	7	63	0.089	0.929364	0.972591
AP vs. CR	37.25	7	63	5.32	1.46254e-06	7.04577e-06
AP vs. CP	0.75	7	63	0.107	0.915129	0.972591
AP vs. DR	9	7	63	1.285	0.203497	0.261638
AP vs. DP	8.625	7	63	1.232	0.222528	0.27816
AP vs. ER	-19.125	7	63	-2.731	0.00817974	0.0141572
AP vs. EP	48.125	7	63	6.873	3.32532e-09	3.74099e-08
BR vs. BP	-28.625	7	63	-4.088	0.000125518	0.000353021
BR vs. CR	8	7	63	1.143	0.257364	0.289534
BR vs. CP	-28.5	7	63	-4.07	0.000133435	0.000353211
BR vs. DR	-20.25	7	63	-2.892	0.00524845	0.0107355
BR vs. DP	-20.625	7	63	-2.946	0.00450707	0.009658
BR vs. ER	-48.375	7	63	-6.909	2.87867e-09	3.74099e-08
BR vs. EP	18.875	7	63	2.696	0.00898933	0.0149822
BP vs. CR	36.625	7	63	5.231	2.04729e-06	8.21588e-06
BP vs. CP	0.125	7	63	0.018	0.985696	0.985696
BP vs. DR	8.375	7	63	1.196	0.236179	0.287244
BP vs. DP	8	7	63	1.143	0.257364	0.289534
BP vs. ER	-19.75	7	63	-2.821	0.00639513	0.0119909
BP vs. EP	47.5	7	63	6.784	4.74839e-09	3.8271e-08
CR vs. CP	-36.5	7	63	-5.213	2.1909e-06	8.21588e-06
CR vs. DR	-28.25	7	63	-4.035	0.00015023	0.000375575
CR vs. DP	-28.625	7	63	-4.088	0.000125518	0.000353021
CR vs. ER	-56.375	7	63	-8.052	2.89391e-11	6.5113e-10
CR vs. EP	10.875	7	63	1.553	0.125433	0.17639
CP vs. DR	8.25	7	63	1.178	0.243227	0.288032
CP vs. DP	7.875	7	63	1.125	0.264857	0.290697
CP vs. ER	-19.875	7	63	-2.839	0.00608438	0.0119042
CP vs. EP	47.375	7	63	6.766	5.1028e-09	3.8271e-08
DR vs. DP	-0.375	7	63	-0.054	0.957106	0.978858
DR vs. ER	-28.125	7	63	-4.017	0.000159643	0.000378101
DR vs. EP	39.125	7	63	5.588	5.25615e-07	2.95658e-06
DP vs. ER	-27.75	7	63	-3.963	0.000191414	0.000430681
DP vs. EP	39.5	7	63	5.641	4.28571e-07	2.7551e-06
ER vs. EP	67.25	7	63	9.605	5.8928e-14	2.65176e-12
Legend:
A - 1st day
B - 2nd day
C - 3rd day
D - 4th day
E - 5th day
P - …With pupae
R - …With prey
