# Supplementary material for: The pupal moulting fluid has evolved social functions in ants
Source: Nature. 2022 Nov 30;612(7940):488–94. doi: 10.1038/s41586-022-05480-9 (PMC9750870; doi:10.1038/s41586-022-05480-9)
Supplement: Supplementary file 8 — Pairwise comparison results for larval growth during 4 days after hatching in a colony with only adults, with adults and prey, and with adults and pupae. [file 41586_2022_5480_MOESM8_ESM.xlsx]

## Sheet: Supplementary Dataset 5
Pairwise comparisons, Games Howell	estimate	conf.low	conf.high	t	df	p.adjusted, Tukey's method
BR vs. AR	0.513	0.114	0.911	3.85	40.5	0.005
AN vs. AR	0.175	-0.0511	0.401	2.24	110	0.226
BN vs. AR	0.381	0.0995	0.664	3.94	90.6	0.002
AP vs. AR	0.819	0.578	1.06	9.84	125	1.55e-15
BP vs. AR	1.17	0.92	1.41	13.7	123	5e-15
AN vs. BR	-0.338	-0.744	0.0676	2.48	44.2	0.152
BN vs. BR	-0.131	-0.567	0.305	0.888	56.8	0.948
AP vs. BR	0.306	-0.107	0.719	2.2	48	0.259
BP vs. BR	0.653	0.237	1.07	4.65	49.2	0.000345
BN vs. AN	0.207	-0.0857	0.499	2.05	108	0.321
AP vs. AN	0.644	0.391	0.897	7.34	162	1.47e-10
BP vs. AN	0.991	0.733	1.25	11.1	157	0
AP vs. BN	0.437	0.133	0.741	4.17	121	0.000817
BP vs. BN	0.784	0.476	1.09	7.38	122	3.23e-10
BP vs. AP	0.347	0.076	0.618	3.69	171	0.004
Legend:
A - 2nd day
B - 4th day
P - ...With pupae
R - …With prey
N - …With none
