# Supplementary material for: The pupal moulting fluid has evolved social functions in ants
Source: Nature. 2022 Nov 30;612(7940):488–94. doi: 10.1038/s41586-022-05480-9 (PMC9750870; doi:10.1038/s41586-022-05480-9)
Supplement: Supplementary file 9 — Pairwise comparison results for larval survival during 4 days after hatching in a colony with only adults, with adults and prey, and with adults and pupae. [file 41586_2022_5480_MOESM9_ESM.xlsx]

## Sheet: Supplementary Dataset 6
Pairwise comparisons, Games Howell	estimate	conf.low	conf.high	t	df	p.adjusted, Tukey's method
BR vs. AR	-0.143	-0.352	0.0664	2.18	17.1	0.295
AN vs. AR	0.0149	-0.184	0.214	0.238	17.6	1
BN vs. AR	-0.0963	-0.303	0.111	1.46	19.9	0.691
AP vs. AR	0.124	-0.0593	0.307	2.36	9.68	0.257
BP vs. AR	0.094	-0.091	0.279	1.73	11.3	0.543
AN vs. BR	0.158	-0.0106	0.326	2.93	21.5	0.075
BN vs. BR	0.0465	-0.132	0.225	0.805	23.8	0.964
AP vs. BR	0.267	0.122	0.411	6.4	10.1	0.000769
BP vs. BR	0.237	0.0894	0.384	5.35	12.7	0.002
BN vs. AN	-0.111	-0.276	0.0533	2.04	33.3	0.341
AP vs. AN	0.109	-0.0076	0.225	2.94	19.6	0.075
BP vs. AN	0.0791	-0.0439	0.202	1.98	25.2	0.38
AP vs. BN	0.22	0.0863	0.354	5.2	19	0.00063
BP vs. BN	0.19	0.0511	0.33	4.24	23.3	0.004
BP vs. AP	-0.0298	-0.0929	0.0333	1.45	26.5	0.699
Legend:
A - 2nd day
B - 4th day
P - ...With pupae
R - …With prey
N - …With none
