# Supplementary material for: The pupal moulting fluid has evolved social functions in ants
Source: Nature. 2022 Nov 30;612(7940):488–94. doi: 10.1038/s41586-022-05480-9 (PMC9750870; doi:10.1038/s41586-022-05480-9)
Supplement: Supplementary file 10 — Pairwise comparison results for survival of S. invicta pupae to eclosion with and without removal of the pupal fluid. [file 41586_2022_5480_MOESM10_ESM.xlsx]

## Sheet: Supplementary Dataset 7
Pairwise comparisons, Games Howell	estimate	conf.low	conf.high	t	df	p.adjusted, Tukey's method
BN vs. CN	0.134	-0.264	0.531	2.14	2.17	0.36
BR vs. CN	0.789	0.582	0.996	16.8	3.45	0.000666
AR vs. CN	0.888	0.702	1.07	20.8	3.56	0.000302
BR vs. BN	0.656	0.345	0.966	8.61	3.99	0.004
AR vs. BN	0.754	0.441	1.07	10.2	3.69	0.003
AR vs. BR	0.0982	-0.114	0.31	1.61	5.94	0.439
Legend:
A - With adults in nest
B - Isolated in tube
C - Isolated in nest
R - ...With pupal fluid removed
N - …With pupal fluid not removed
