# Supplementary material for: The pupal moulting fluid has evolved social functions in ants
Source: Nature. 2022 Nov 30;612(7940):488–94. doi: 10.1038/s41586-022-05480-9 (PMC9750870; doi:10.1038/s41586-022-05480-9)
Supplement: Supplementary file 19 — Source Data Fig. 1 [file 41586_2022_5480_MOESM19_ESM.xlsx]

## Sheet: Fig. 1c
					Days before eclosion
Pupa number	-9	-8	-7	-6	-5	-4	-3	-2	-1		legend:
1	0	0	1	1	1	1	1	1	1		0 - No melanization & no visible pupal fluid
2	0	0	1	1	1	1	1	1	1		1 -Melanization & no visible pupal fluid
3	0	1	1	1	1	1	1	2	1		2 - Melanization & visible pupal fluid
4	0	0	1	1	1	1	1	2	2
5	0	0	1	1	1	1	2	2	2
6	0	0	1	1	1	1	2	2	2
7	0	0	1	1	1	2	1	2	2
8	0	0	0	1	1	2	1	2	2
9	0	0	0	1	1	2	2	1	2
10	0	0	1	1	1	2	2	2	2
11	0	0	1	1	1	2	2	2	2
12	0	0	1	1	1	2	2	2	2
13	0	0	1	1	1	2	2	2	2
14	0	0	1	1	1	2	2	2	2
15	0	0	1	1	1	2	2	2	2
16	0	0	1	1	1	2	2	2	2
17	0	0	1	1	1	2	2	2	2
18	0	0	1	1	1	2	2	2	2
19	0	0	1	1	1	2	2	2	2
20	0	0	1	1	1	2	2	2	2
21	0	0	1	1	1	2	2	2	2
22	0	0	1	1	1	2	2	2	2
23	0	0	1	1	1	2	2	2	2
24	0	0	1	1	1	2	2	2	2
25	0	0	1	1	1	2	2	2	2
26	0	0	1	1	1	2	2	2	2
27	0	0	0	1	1	2	2	2	2
28	0	0	0	1	1	2	2	2	2
29	0	0	0	1	1	2	2	2	2
30	0	0	0	1	1	2	2	2	2
31	0	0	0	1	1	2	2	2	2
32	0	0	0	1	1	2	2	2	2
33	0	0	0	1	1	2	2	2	2
34	0	0	0	1	1	2	2	2	2
35	0	0	0	1	1	2	2	2	2
36	0	0	0	1	1	2	2	2	2
37	0	0	0	1	1	2	2	2	2
38	0	0	0	1	1	2	2	2	2
39	0	0	0	1	1	2	2	2	2
40	0	0	1	1	2	1	2	2	2
41	0	0	1	1	2	1	2	2	2
42	0	0	1	1	2	1	2	2	2
43	0	0	1	1	2	1	2	2	2
44	0	0	1	1	2	2	1	2	2
45	0	0	1	1	2	2	2	1	2
46	0	0	1	1	2	2	2	1	2
47	0	0	1	1	2	2	2	1	2
48	0	0	1	1	2	2	2	1	2
49	0	0	1	1	2	2	2	1	2
50	0	0	1	1	2	2	2	1	2
51	0	0	1	1	2	2	2	1	2
52	0	0	1	1	2	2	2	1	2
53	0	1	1	1	2	2	2	2	1
54	0	0	1	1	2	2	2	2	1
55	0	0	1	1	2	2	2	2	1
56	0	0	1	1	2	2	2	2	1
57	0	0	1	1	2	2	2	2	1
58	0	0	1	1	2	2	2	2	1
59	0	0	1	1	2	2	2	2	1
60	0	0	1	1	2	2	2	2	1
61	0	0	1	1	2	2	2	2	1
62	0	0	1	1	2	2	2	2	1
63	0	0	1	1	2	2	2	2	2
64	0	0	1	1	2	2	2	2	2
65	0	0	1	1	2	2	2	2	2
66	0	0	1	1	2	2	2	2	2
67	0	0	1	1	2	2	2	2	2
68	0	0	1	1	2	2	2	2	2
69	0	0	1	1	2	2	2	2	2
70	0	0	1	1	2	2	2	2	2
71	0	0	1	1	2	2	2	2	2
72	0	0	1	1	2	2	2	2	2
73	0	0	1	1	2	2	2	2	2
74	0	0	1	1	2	2	2	2	2
75	0	0	1	1	2	2	2	2	2
76	0	0	1	1	2	2	2	2	2
77	0	0	1	1	2	2	2	2	2
78	0	0	1	1	2	2	2	2	2
79	0	0	1	1	2	2	2	2	2
80	0	0	1	1	2	2	2	2	2
81	0	0	1	1	2	2	2	2	2
82	0	0	1	1	2	2	2	2	2
83	0	0	1	1	2	2	2	2	2
84	0	0	1	1	2	2	2	2	2
85	0	0	1	1	2	2	2	2	2
86	0	0	1	1	2	2	2	2	2
87	0	0	1	1	2	2	2	2	2
88	0	0	1	1	2	2	2	2	2
89	0	0	1	1	2	2	2	2	2
90	0	0	1	1	2	2	2	2	2
91	0	0	1	1	2	2	2	2	2
92	0	0	1	1	2	2	2	2	2
93	0	0	1	1	2	2	2	2	2
94	0	0	1	1	2	2	2	2	2
95	0	0	1	1	2	2	2	2	2
96	0	0	1	1	2	2	2	2	2
97	0	0	1	1	2	2	2	2	2
98	0	0	1	1	2	2	2	2	2
99	0	0	1	1	2	2	2	2	2
100	0	0	1	1	2	2	2	2	2
101	0	0	1	1	2	2	2	2	2
102	0	0	1	1	2	2	2	2	2
103	0	0	1	1	2	2	2	2	2
104	0	0	1	1	2	2	2	2	2
105	0	0	1	1	2	2	2	2	2
106	0	0	1	1	2	2	2	2	2
107	0	0	1	1	2	2	2	2	2
108	0	0	1	1	2	2	2	2	2
109	0	0	1	1	2	2	2	2	2
110	0	0	1	1	2	2	2	2	2
111	0	0	1	1	2	2	2	2	2
112	0	0	1	1	2	2	2	2	2
113	0	0	1	1	2	2	2	2	2
114	0	0	1	1	2	2	2	2	2
115	0	0	1	1	2	2	2	2	2
116	0	0	1	1	2	2	2	2	2
117	0	0	1	1	2	2	2	2	2
118	0	0	1	1	2	2	2	2	2
119	0	0	1	1	2	2	2	2	2
120	0	0	1	1	2	2	2	2	2
121	0	0	1	1	2	2	2	2	2
122	0	0	1	1	2	2	2	2	2
123	0	0	1	1	2	2	2	2	2
124	0	0	1	1	2	2	2	2	2
125	0	0	1	1	2	2	2	2	2
126	0	0	1	1	2	2	2	2	2
127	0	0	1	1	2	2	2	2	2
128	0	0	1	1	2	2	2	2	2
129	0	0	1	1	2	2	2	2	2
130	0	0	1	1	2	2	2	2	2
131	0	0	1	1	2	2	2	2	2
132	0	0	1	1	2	2	2	2	2
133	0	0	1	1	2	2	2	2	2
134	0	0	1	1	2	2	2	2	2
135	0	0	1	1	2	2	2	2	2
136	0	0	1	1	2	2	2	2	2
137	0	0	1	1	2	2	2	2	2
138	0	0	1	1	2	2	2	2	2
139	0	0	1	1	2	2	2	2	2
140	0	0	1	1	2	2	2	2	2
141	0	0	1	1	2	2	2	2	2
142	0	0	1	1	2	2	2	2	2
143	0	0	1	1	2	2	2	2	2
144	0	0	1	1	2	2	2	2	2
145	0	0	1	1	2	2	2	2	2
146	0	0	1	1	2	2	2	2	2
147	0	0	1	1	2	2	2	2	2
148	0	0	1	1	2	2	2	2	2
149	0	0	1	1	2	2	2	2	2
150	0	0	1	1	2	2	2	2	2
151	0	0	1	1	2	2	2	2	2
152	0	0	1	1	2	2	2	2	2
153	0	0	1	1	2	2	2	2	2
154	0	0	1	1	2	2	2	2	2
155	0	0	1	1	2	2	2	2	2
156	0	0	1	1	2	2	2	2	2
157	0	0	1	1	2	2	2	2	2
158	0	0	1	1	2	2	2	2	2
159	0	0	1	1	2	2	2	2	2
160	0	0	1	1	2	2	2	2	2
161	0	0	1	1	2	2	2	2	2
162	0	0	1	1	2	2	2	2	2
163	0	0	1	1	2	2	2	2	2
164	0	0	1	1	2	2	2	2	2
165	0	0	1	1	2	2	2	2	2
166	0	0	1	1	2	2	2	2	2
167	0	0	1	1	2	2	2	2	2
168	0	0	1	1	2	2	2	2	2
169	0	0	1	1	2	2	2	2	2
170	0	0	1	1	2	2	2	2	2
171	0	0	1	1	2	2	2	2	2
172	0	0	1	1	2	2	2	2	2
173	0	0	1	1	2	2	2	2	2
174	0	0	1	1	2	2	2	2	2
175	0	0	1	1	2	2	2	2	2
176	0	0	1	1	2	2	2	2	2
177	0	0	1	1	2	2	2	2	2
178	0	0	1	1	2	2	2	2	2
179	0	0	1	1	2	2	2	2	2
180	0	0	1	1	2	2	2	2	2
181	0	0	1	1	2	2	2	2	2
182	0	0	1	1	2	2	2	2	2
183	0	0	1	1	2	2	2	2	2
184	0	0	1	1	2	2	2	2	2
185	0	0	1	1	2	2	2	2	2
186	0	0	1	1	2	2	2	2	2
187	0	0	1	1	2	2	2	2	2
188	0	0	1	1	2	2	2	2	2
189	0	0	1	1	2	2	2	2	2
190	0	0	1	1	2	2	2	2	2
191	0	0	1	1	2	2	2	2	2
192	0	0	1	1	2	2	2	2	2
193	0	0	1	1	2	2	2	2	2
194	0	0	1	1	2	2	2	2	2
195	0	0	1	1	2	2	2	2	2
196	0	0	1	1	2	2	2	2	2
197	0	0	1	1	2	2	2	2	2
198	0	0	1	1	2	2	2	2	2
199	0	0	1	1	2	2	2	2	2
200	0	0	1	1	2	2	2	2	2
201	0	0	1	1	2	2	2	2	2
202	0	0	1	1	2	2	2	2	2
203	0	0	0	1	2	2	2	2	2
204	0	1	1	2	2	2	1	2	2
205	0	1	1	2	2	2	2	1	2
206	0	1	1	2	2	2	2	1	2
207	0	1	1	2	2	2	2	2	1
208	0	1	1	2	2	2	2	2	2
209	0	1	1	2	2	2	2	2	2
210	0	0	1	2	2	2	2	2	2
211	0	0	1	2	2	2	2	2	2

## Sheet: Fig. 1d
	Days before eclosion
Replicate #	-9	-8	-7	-6	-5	-4	-3	-2	-1
1	0	0	0	0.0007	0.01	0.025	0.0301	0.0437	0.0812
2	0	0	0	0.0006	0.0092	0.0257	0.0418	0.0356	0.0648
3	0	0	0	0.0006	0.0234	0.0327	0.0339	0.0286	0.0652
4	0	0	0	0.0018	0.0081	0.0175	0.0361	0.0354	0.046
5	0	0	0	0.0017	0.0107	0.0229	0.0336	0.0415	0.0444
6	0	0	0	0.0017	0.0129	0.0236	0.0395	0.0433	0.0509

## Sheet: Fig. 1e left
						Days after pupation
	10	11	12	13	14	15	16	17	18	19	20
Fraction of pupae with no visible pupal fluid	1	1	1	0.6507	0.087	0.0191	0.0234	0.0297	0.0839	0.1274	0
Fraction of pupae with visible pupa fluid	0	0	0	0.3493	0.913	0.9809	0.9766	0.9671	0.5955	0.0117	0
Fraction of pupae eclosed	0	0	0	0	0	0	0	0.0032	0.3206	0.8609	0.8843
Fraction of pupae dead	0	0	0	0	0	0	0	0	0	0	0.1157

## Sheet: Fig. 1e right
						Days after pupation
	10	11	12	13	14	15	16	17	18	19	20
Fraction of pupae with no visible pupal fluid	1	1	1	1	1	1	1	0.9774	0.6736	0.0337	0
Fraction of pupae with visible pupa fluid	0	0	0	0	0	0	0	0	0	0	0
Fraction of pupae eclosed	0	0	0	0	0	0	0	0.0226	0.3264	0.9663	1
Fraction of pupae dead	0	0	0	0	0	0	0	0	0	0	0

## Sheet: Fig. 1g
Replicate #	Secreting	Occluded
1	0.934718	0.0652819
2	0.617162	0.382838
3	0.664062	0.335938
4	0.88466	0.11534
5	0.601567	0.398433
6	0.527828	0.472172

## Sheet: Fig. 1h
Pupal fluid removed	Condition	Survival
yes	With adults in nest	1
yes	With adults in nest	1
yes	With adults in nest	0.966667
yes	Initially isolated in tube returned to adults in nest	1
yes	Initially isolated in tube returned to adults in nest	0.947368
yes	Initially isolated in tube returned to adults in nest	0.95
yes	Isolated in tube	0.922535
yes	Isolated in tube	0.908451
yes	Isolated in tube	0.915493
yes	Isolated in tube	0.933333
yes	Isolated in tube	0.873333
yes	Isolated in tube	0.932886
yes	Isolated in tube	0.86747
yes	Isolated in tube	0.860606
yes	Isolated in tube	0.845679
no	Isolated in tube	0.0555556
no	Isolated in tube	0.0625
no	Isolated in tube	0.133333
no	Isolated in nest	0
no	Isolated in nest	0
no	Isolated in nest	0
