# Supplementary material for: The pupal moulting fluid has evolved social functions in ants
Source: Nature. 2022 Nov 30;612(7940):488–94. doi: 10.1038/s41586-022-05480-9 (PMC9750870; doi:10.1038/s41586-022-05480-9)
Supplement: Supplementary file 20 — Source Data Fig. 3 [file 41586_2022_5480_MOESM20_ESM.xlsx]

## Sheet: Fig. 3b
					Days after pupation
	10	11	12	13	14	15	16	17
Fraction of pupa secreting #1	0	0	0	0.4036	0.9819	0.9759	0.994	0.9699
Fraction of pupa secreting #2	0	0	0	0.4242	0.9818	0.9879	0.9818	0.9515
Fraction of pupa secreting #3	0	0	0	0.4321	0.9815	0.9815	0.9753	0.9815
Fraction of larvae hatched #1	0	0	0.302752	0.706422	0.963303	1	1	1
Fraction of larvae hatched #2	0	0.0125	0.4	0.8375	0.9875	1	1	1
Fraction of larvae hatched #3	0	0	0.288462	0.685897	0.961538	1	1	1
Fraction of larvae hatched #4	0	0	0.326733	0.782178	0.980198	1	1	1

## Sheet: Fig 3d
Colony ID	Day	Fraction of larvae on pupae
1	1	1
1	2	0.9
1	3	1
1	4	0.428571
1	5	0
2	1	1
2	2	1
2	3	1
2	4	0.222222
2	5	0
3	1	1
3	2	0.8
3	3	1
3	4	0.8
3	5	0
4	1	1
4	2	0.888889
4	3	0.8
4	4	1
4	5	0
5	1	1
5	2	1
5	3	1
5	4	1
5	5	0
6	1	1
6	2	0.9
6	3	1
6	4	0.6
6	5	0
7	1	0.8
7	2	1
7	3	0.8
7	4	0.25
7	5	0
8	1	1
8	2	0.888889
8	3	1
8	4	0.777778
8	5	0.75

## Sheet: Fig 3e
Treatment	Colony ID	Day	Fraction of larvae on treatment
pupae	1	1	0.5
Prey	1	1	0.5
pupae	1	2	0.857143
Prey	1	2	0
pupae	1	3	1
Prey	1	3	0
pupae	1	4	0.428571
Prey	1	4	0
pupae	1	5	0
Prey	1	5	1
pupae	2	1	1
Prey	2	1	0
pupae	2	2	1
Prey	2	2	0
pupae	2	3	1
Prey	2	3	0
pupae	2	4	0.222222
Prey	2	4	0
pupae	2	5	0
Prey	2	5	0
pupae	3	1	1
Prey	3	1	0
pupae	3	2	0.8
Prey	3	2	0
pupae	3	3	1
Prey	3	3	0
pupae	3	4	1
Prey	3	4	0
pupae	3	5	0
Prey	3	5	1
pupae	4	1	1
Prey	4	1	0
pupae	4	2	1
Prey	4	2	0
pupae	4	3	0.8
Prey	4	3	0
pupae	4	4	1
Prey	4	4	0
pupae	4	5	0
Prey	4	5	0.833333
pupae	5	1	1
Prey	5	1	0
pupae	5	2	0.857143
Prey	5	2	0
pupae	5	3	1
Prey	5	3	0
pupae	5	4	1
Prey	5	4	0
pupae	5	5	0
Prey	5	5	0.714286
pupae	6	1	1
Prey	6	1	0
pupae	6	2	0.818182
Prey	6	2	0
pupae	6	3	0.6
Prey	6	3	0
pupae	6	4	0.375
Prey	6	4	0.375
pupae	6	5	0
Prey	6	5	0.636364
pupae	7	1	0
Prey	7	1	0
pupae	7	2	1
Prey	7	2	0
pupae	7	3	1
Prey	7	3	0
pupae	7	4	0.5
Prey	7	4	0.5
pupae	7	5	0
Prey	7	5	1
pupae	8	1	1
Prey	8	1	0
pupae	8	2	0.888889
Prey	8	2	0
pupae	8	3	1
Prey	8	3	0
pupae	8	4	1
Prey	8	4	0
pupae	8	5	0.272727
Prey	8	5	0.636364

## Sheet: Fig 3f
Colony ID	Day	Fraction of larvae on prey
1	1	0
1	2	0
1	3	0
1	4	0
1	5	1
2	1	0
2	2	0
2	3	0
2	4	0
2	5	1
3	1	0
3	2	0
3	3	0
3	4	0
3	5	1
4	1	0
4	2	0
4	3	0
4	4	0
4	5	1
5	1	0
5	2	0
5	3	0
5	4	0
5	5	1
6	1	0
6	2	0
6	3	0
6	4	0
6	5	1
7	1	0
7	2	0
7	3	0
7	4	0
7	5	1
8	1	0
8	2	0
8	3	0
8	4	0
8	5	1

## Sheet: Fig. 3g
Treatment	Day	Length (mm)
None	2nd	0.0605178
None	2nd	0.0505502
None	2nd	0.0543366
None	2nd	0.0505178
None	2nd	0.0455016
None	2nd	0.0429126
None	2nd	0.0461812
None	2nd	0.0478317
None	2nd	0.0523301
None	2nd	0.0517152
None	2nd	0.0493204
None	2nd	0.0451456
None	2nd	0.0544013
None	2nd	0.0448867
None	2nd	0.0460518
None	2nd	0.0485113
None	4th	0.0636246
None	4th	0.0712298
None	4th	0.0653722
None	4th	0.0508738
None	4th	0.0438835
None	4th	0.0479612
None	4th	0.0614563
None	4th	0.0608738
None	2nd	0.048835
None	2nd	0.0671521
None	2nd	0.0580259
None	2nd	0.0671521
None	2nd	0.0600647
None	2nd	0.0571845
None	2nd	0.0626214
None	2nd	0.0512298
None	2nd	0.0735275
None	2nd	0.0587379
None	2nd	0.0660518
None	2nd	0.0486731
None	2nd	0.0715858
None	2nd	0.0629126
None	2nd	0.0583495
None	2nd	0.0577023
None	2nd	0.0601295
None	2nd	0.0571197
None	2nd	0.0472816
None	2nd	0.0567961
None	2nd	0.0526214
None	2nd	0.0566667
None	2nd	0.0604207
None	2nd	0.0568932
None	4th	0.0924919
None	4th	0.0554369
None	4th	0.0822977
None	4th	0.0648867
None	4th	0.0685113
None	4th	0.0895469
None	4th	0.0566019
None	4th	0.0940777
None	4th	0.0693851
None	4th	0.049288
None	4th	0.0737864
None	4th	0.0808091
None	4th	0.0586408
None	4th	0.0888673
None	4th	0.0601295
None	4th	0.0578641
None	4th	0.067767
None	4th	0.0552751
None	4th	0.0802265
None	4th	0.0506796
None	4th	0.0627508
None	2nd	0.0899417
None	2nd	0.0594693
None	2nd	0.0696958
None	2nd	0.0612816
None	2nd	0.0653463
None	2nd	0.057165
None	2nd	0.0570097
None	2nd	0.0623948
None	2nd	0.0550939
None	2nd	0.0753398
None	2nd	0.053644
None	2nd	0.0468608
None	2nd	0.0427443
None	2nd	0.0623948
None	2nd	0.0452039
None	2nd	0.0525566
None	2nd	0.0710162
None	2nd	0.0764272
None	2nd	0.0767638
None	2nd	0.0580971
None	2nd	0.0588997
None	2nd	0.0474045
None	2nd	0.0487508
None	2nd	0.0473528
None	2nd	0.0462395
None	2nd	0.0641553
None	2nd	0.0488803
None	2nd	0.0545243
None	2nd	0.0591586
None	2nd	0.0777735
None	2nd	0.0511327
None	2nd	0.0480259
None	2nd	0.0542654
None	2nd	0.0426408
None	2nd	0.0565955
None	4th	0.075521
None	4th	0.0547055
None	4th	0.0569061
None	4th	0.0599871
None	4th	0.0682201
None	4th	0.048233
None	4th	0.0377994
None	4th	0.0544725
None	4th	0.0436246
None	4th	0.0384725
None	4th	0.0523495
None	4th	0.0533074
None	4th	0.0497864
None	4th	0.0609968
None	4th	0.0450485
None	4th	0.0617217
None	4th	0.0561553
None	4th	0.0518058
None	4th	0.0576052
None	4th	0.0608673
None	4th	0.0689968
None	4th	0.0515469
None	4th	0.0583301
None	4th	0.0622654
None	4th	0.0600906
None	4th	0.0693074
None	4th	0.0664337
None	4th	0.0497605
None	4th	0.050123
Prey	2nd	0.0565696
Prey	2nd	0.0533981
Prey	2nd	0.0526861
Prey	2nd	0.051521
Prey	2nd	0.0500971
Prey	2nd	0.0518123
Prey	2nd	0.0524595
Prey	2nd	0.0555016
Prey	2nd	0.0528155
Prey	2nd	0.0512621
Prey	2nd	0.0639482
Prey	2nd	0.0626861
Prey	2nd	0.0509385
Prey	2nd	0.0440453
Prey	2nd	0.0450162
Prey	2nd	0.0500647
Prey	2nd	0.042589
Prey	4th	0.0585437
Prey	4th	0.0577023
Prey	4th	0.0605178
Prey	4th	0.0682201
Prey	4th	0.0721359
Prey	4th	0.0659871
Prey	4th	0.065178
Prey	4th	0.0822977
Prey	4th	0.0776375
Prey	4th	0.0390615
Prey	4th	0.0452104
Prey	4th	0.0368932
Prey	2nd	0.0634304
Prey	2nd	0.051165
Prey	2nd	0.0501618
Prey	2nd	0.0468285
Prey	2nd	0.054822
Prey	2nd	0.0593528
Prey	2nd	0.0571197
Prey	2nd	0.0576052
Prey	2nd	0.0557605
Prey	2nd	0.0472492
Prey	2nd	0.0594175
Prey	2nd	0.0537864
Prey	2nd	0.0476699
Prey	2nd	0.0531392
Prey	2nd	0.057055
Prey	2nd	0.0634628
Prey	2nd	0.0579612
Prey	2nd	0.0523625
Prey	2nd	0.0476699
Prey	2nd	0.051165
Prey	2nd	0.0572168
Prey	2nd	0.0527508
Prey	2nd	0.0467314
Prey	2nd	0.0453722
Prey	4th	0.0507443
Prey	4th	0.0522006
Prey	4th	0.0554369
Prey	4th	0.058932
Prey	4th	0.073301
Prey	4th	0.0697087
Prey	4th	0.0706796
Prey	4th	0.0874757
Prey	4th	0.0931392
Prey	4th	0.0604531
Prey	4th	0.0543689
Prey	4th	0.0536893
Prey	4th	0.0625243
Prey	4th	0.0791586
Prey	4th	0.0691586
Prey	4th	0.0568932
Prey	4th	0.0573786
Prey	4th	0.0931392
Prey	4th	0.0605178
Pupae	2nd	0.0569903
Pupae	2nd	0.0465696
Pupae	2nd	0.0617152
Pupae	2nd	0.0530744
Pupae	2nd	0.0847249
Pupae	2nd	0.0579612
Pupae	2nd	0.0553074
Pupae	2nd	0.0830421
Pupae	2nd	0.0542071
Pupae	2nd	0.0754693
Pupae	2nd	0.0704531
Pupae	2nd	0.081877
Pupae	2nd	0.0756634
Pupae	2nd	0.0842395
Pupae	2nd	0.0849838
Pupae	2nd	0.0558576
Pupae	2nd	0.0912298
Pupae	2nd	0.0550809
Pupae	2nd	0.0756634
Pupae	2nd	0.0907443
Pupae	2nd	0.0673139
Pupae	2nd	0.0868608
Pupae	2nd	0.0727184
Pupae	2nd	0.0787702
Pupae	4th	0.0538511
Pupae	4th	0.052233
Pupae	4th	0.0534304
Pupae	4th	0.0537864
Pupae	4th	0.0613269
Pupae	4th	0.0762136
Pupae	4th	0.0828479
Pupae	4th	0.0641424
Pupae	4th	0.0802913
Pupae	4th	0.070356
Pupae	4th	0.107735
Pupae	4th	0.103463
Pupae	4th	0.110291
Pupae	4th	0.0986408
Pupae	4th	0.0653398
Pupae	4th	0.0749838
Pupae	4th	0.0891586
Pupae	4th	0.0889968
Pupae	4th	0.100097
Pupae	4th	0.11644
Pupae	4th	0.0905178
Pupae	4th	0.0991909
Pupae	4th	0.0922006
Pupae	2nd	0.0953398
Pupae	2nd	0.089288
Pupae	2nd	0.0978641
Pupae	2nd	0.0966667
Pupae	2nd	0.065534
Pupae	2nd	0.103398
Pupae	2nd	0.0986408
Pupae	2nd	0.0902913
Pupae	2nd	0.0790939
Pupae	2nd	0.061877
Pupae	2nd	0.0551456
Pupae	2nd	0.0508414
Pupae	2nd	0.0877346
Pupae	2nd	0.0483495
Pupae	2nd	0.0721036
Pupae	2nd	0.0760518
Pupae	2nd	0.0804207
Pupae	2nd	0.0835922
Pupae	2nd	0.0601295
Pupae	2nd	0.0902589
Pupae	2nd	0.0820388
Pupae	2nd	0.0787379
Pupae	2nd	0.0887379
Pupae	2nd	0.0709061
Pupae	2nd	0.0602589
Pupae	4th	0.0914563
Pupae	4th	0.0906796
Pupae	4th	0.0568285
Pupae	4th	0.0766019
Pupae	4th	0.0894498
Pupae	4th	0.0844984
Pupae	4th	0.099644
Pupae	4th	0.0847573
Pupae	4th	0.0993851
Pupae	4th	0.0999353
Pupae	4th	0.10534
Pupae	4th	0.0699676
Pupae	4th	0.0780906
Pupae	4th	0.0829126
Pupae	4th	0.0762136
Pupae	4th	0.0947573
Pupae	4th	0.0895469
Pupae	4th	0.0698382
Pupae	4th	0.0679935
Pupae	4th	0.0909061
Pupae	4th	0.0755016
Pupae	4th	0.083657
Pupae	4th	0.0861165
Pupae	4th	0.0705825
Pupae	4th	0.0977994
Pupae	2nd	0.0832362
Pupae	2nd	0.0627055
Pupae	2nd	0.0856181
Pupae	2nd	0.059288
Pupae	2nd	0.0743042
Pupae	2nd	0.0667702
Pupae	2nd	0.0634563
Pupae	2nd	0.0702913
Pupae	2nd	0.0532816
Pupae	2nd	0.0509773
Pupae	2nd	0.072
Pupae	2nd	0.0998058
Pupae	2nd	0.0665113
Pupae	2nd	0.0826926
Pupae	2nd	0.0824078
Pupae	2nd	0.0733981
Pupae	2nd	0.0828738
Pupae	2nd	0.0679612
Pupae	2nd	0.0770485
Pupae	2nd	0.0568026
Pupae	2nd	0.0701618
Pupae	2nd	0.0758058
Pupae	2nd	0.0539806
Pupae	2nd	0.0516505
Pupae	2nd	0.0735793
Pupae	2nd	0.0732945
Pupae	2nd	0.0716634
Pupae	2nd	0.0612039
Pupae	2nd	0.069644
Pupae	2nd	0.0789903
Pupae	2nd	0.0496828
Pupae	2nd	0.0522201
Pupae	2nd	0.045644
Pupae	2nd	0.0529709
Pupae	2nd	0.0491133
Pupae	2nd	0.0606602
Pupae	2nd	0.0576828
Pupae	2nd	0.0604013
Pupae	2nd	0.0545761
Pupae	2nd	0.0513916
Pupae	4th	0.0630939
Pupae	4th	0.0832362
Pupae	4th	0.0946796
Pupae	4th	0.0835728
Pupae	4th	0.0833398
Pupae	4th	0.0471715
Pupae	4th	0.0685566
Pupae	4th	0.0759612
Pupae	4th	0.0755469
Pupae	4th	0.0722589
Pupae	4th	0.0887508
Pupae	4th	0.0961295
Pupae	4th	0.0983042
Pupae	4th	0.104155
Pupae	4th	0.106045
Pupae	4th	0.103379
Pupae	4th	0.0799482
Pupae	4th	0.108039
Pupae	4th	0.0780324
Pupae	4th	0.0553528
Pupae	4th	0.0505631
Pupae	4th	0.0716375
Pupae	4th	0.0739935
Pupae	4th	0.0701359
Pupae	4th	0.0750032
Pupae	4th	0.0727249
Pupae	4th	0.0679612
Pupae	4th	0.051055
Pupae	4th	0.0576828
Pupae	4th	0.0539547
Pupae	4th	0.0565178
Pupae	4th	0.0577346
Pupae	4th	0.0834175
Pupae	4th	0.0702913
Pupae	4th	0.0975275
Pupae	4th	0.0596764
Pupae	4th	0.0894757

## Sheet: Fig. 3h
Treatment	Day	Survival
None	4th	0.6
None	4th	0.4
None	4th	0.6
None	4th	0
None	4th	0
None	4th	1
None	4th	1
None	4th	0.8
None	4th	0.6
None	4th	0.8
None	4th	1
None	4th	1
None	4th	1
None	4th	0.8
None	4th	0.8
None	4th	0.6
None	4th	0.4
None	4th	0.2
None	2nd	0.6
None	2nd	1
None	2nd	0.6
None	2nd	0.4
None	2nd	0.8
None	2nd	1
None	2nd	1
None	2nd	1
None	2nd	1
None	2nd	0.8
None	2nd	1
None	2nd	1
None	2nd	1
None	2nd	1
None	2nd	1
None	2nd	0.8
None	2nd	0.8
None	2nd	0.4
Prey	4th	0.4
Prey	4th	0.2
Prey	4th	0.6
Prey	4th	0.6
Prey	4th	0.6
Prey	4th	1
Prey	4th	0.8
Prey	4th	0.8
Prey	4th	0.6
Prey	4th	0.6
Prey	2nd	0.4
Prey	2nd	0.4
Prey	2nd	0.8
Prey	2nd	0.8
Prey	2nd	1
Prey	2nd	1
Prey	2nd	1
Prey	2nd	1
Prey	2nd	0.8
Prey	2nd	1
Pupae	4th	1
Pupae	4th	1
Pupae	4th	0.8
Pupae	4th	1
Pupae	4th	1
Pupae	4th	1
Pupae	4th	1
Pupae	4th	1
Pupae	4th	1
Pupae	4th	1
Pupae	4th	1
Pupae	4th	1
Pupae	4th	1
Pupae	4th	1
Pupae	4th	1
Pupae	4th	0.8
Pupae	4th	0.8
Pupae	4th	0.8
Pupae	2nd	1
Pupae	2nd	1
Pupae	2nd	0.8
Pupae	2nd	1
Pupae	2nd	1
Pupae	2nd	1
Pupae	2nd	1
Pupae	2nd	1
Pupae	2nd	1
Pupae	2nd	1
Pupae	2nd	1
Pupae	2nd	1
Pupae	2nd	1
Pupae	2nd	1
Pupae	2nd	1
Pupae	2nd	1
Pupae	2nd	1
Pupae	2nd	1
