# Supplementary material for: The pupal moulting fluid has evolved social functions in ants
Source: Nature. 2022 Nov 30;612(7940):488–94. doi: 10.1038/s41586-022-05480-9 (PMC9750870; doi:10.1038/s41586-022-05480-9)
Supplement: Supplementary file 21 — Source Data Fig. 4 [file 41586_2022_5480_MOESM21_ESM.xlsx]

## Sheet: Fig. 4d
Pupal fluid removed	Condition	Survival
yes	With adults in nest	0.9
yes	With adults in nest	0.9
yes	With adults in nest	0.8
yes	With adults in nest	1
yes	Isolated in tube	0.9
yes	Isolated in tube	0.684211
yes	Isolated in tube	0.833333
yes	Isolated in tube	0.789474
no	Isolated in tube	0.266667
no	Isolated in tube	0.105263
no	Isolated in tube	0.0666667
no	Isolated in nest	0
no	Isolated in nest	0
no	Isolated in nest	0
no	Isolated in nest	0.05
