# Supplementary material for: The pupal moulting fluid has evolved social functions in ants
Source: Nature. 2022 Nov 30;612(7940):488–94. doi: 10.1038/s41586-022-05480-9 (PMC9750870; doi:10.1038/s41586-022-05480-9)
Supplement: Supplementary file 22 — Source Data Extended Data Fig. 2 [file 41586_2022_5480_MOESM22_ESM.xlsx]

## Sheet: Source Data Extended Data Fig.2
UniProt	Pupal social fluid #1	Pupal social fluid #2	Pupal social fluid #3	Pupal social fluid #4	Pupal body wash #1	Pupal body wash #2	Pupal body wash #3	Pupal body wash #4				*Matlab function: clustergram(data,'Standardize',3,'Symmetric', false, 'DisplayRange',10)
A0A026W5F4'	8.38621	7.71577	0	7.76594	7.3294	0	0	0				**Log transformed values
'A0A026WJT8'	8.13882	8.13189	8.8137	7.82179	0	0	0	0
'A0A026WJN5'	9.35913	9.32305	9.64088	9.08691	7.34242	0	0	0
'A0A026WU73'	9.17272	8.563	8.873	8.76389	7.40401	6.90182	0	0
'A0A026WB04'	8.35763	8.16043	8.26986	8.55633	0	0	7.09917	0
'A0A026W2A0'	7.75622	8.4482	8.95489	8.94093	7.17315	0	7.47692	0
'A0A026X3N5'	8.612	8.64742	8.66013	8.35028	0	0	0	0
'A0A026WYH3'	9.1255	8.7697	9.11732	8.80211	7.04692	0	0	0
'A0A026VZ76'	9.07027	8.76059	8.91779	8.77389	7.14649	0	7.00491	0
'A0A026VXZ2'	8.42563	8.10361	8.43019	8.08209	6.594	0	0	0
'A0A026WJK5'	9.00467	8.90315	9.1295	8.85732	7.0297	0	0	0
'A0A026WT31'	8.54306	8.21901	8.40098	8.12784	0	0	0	0
'A0A026WTD4'	8.58465	8.1035	8.48778	8.49406	0	0	7.21388	0
'A0A026W1C7'	8.3708	8.27002	8.10076	8.00635	0	0	0	0
'A0A026WH69'	8.09133	8.2211	8.58417	8.21496	0	0	0	0
'A0A026VWQ3'	8.58012	7.64573	8.34447	8.60286	0	0	0	0
'A0A026VXC5'	7.78232	8.56425	8.75109	8.5257	0	0	0	0
'A0A026VTG8'	8.29348	8.3385	8.63053	8.23946	0	0	0	0
'A0A026WF43'	8.48753	8.47584	9.01123	8.70535	0	0	6.93708	0
A0A026VTH6'	0	0	0	0	10.3692	10.4074	10.343	10.3373
'A0A026VZ91'	8.17071	7.96307	8.11381	7.89268	0	0	7.08241	0
'A0A026WUA2'	7.86957	8.13034	8.34468	7.75226	0	0	0	0
'A0A026WD79'	0	0	0	0	8.18183	0	0	0
'A0A026VSQ0'	7.30849	8.27291	9.02425	8.78373	0	0	0	0
'A0A026WWV0'	8.37007	7.75126	7.91871	8.19417	7.39961	0	0	0
'A0A026WXR1'	8.00293	8.06799	7.91131	8.25486	0	0	0	0
'A0A026WKS8'	8.2519	8.13449	8.23656	7.92875	0	0	0	0
'A0A026X2Z2'	8.42616	8.6144	8.94573	9.31001	0	0	0	0
'A0A026WGA6'	8.77465	8.11432	8.35994	8.25464	0	0	0	0
'A0A026WTK0'	7.65996	7.90578	8.32699	8.42544	0	0	0	0
'A0A026WWS5'	8.45495	0	7.07026	7.6084	0	0	0	0
'A0A026WQX5'	7.88801	7.20727	8.21695	8.21323	0	0	0	0
'A0A026WW26'	0	9.80333	9.55446	9.33169	0	0	0	0
'A0A026W0Q1'	8.22218	7.89672	8.03408	7.71601	6.82434	0	0	0
'A0A026VYC0'	7.64555	8.52857	8.75109	8.52477	0	0	0	0
'A0A026W4W3'	7.75055	7.24008	8.0303	7.84206	0	0	0	0
'A0A026X257'	7.68823	8.70484	8.68746	8.14958	0	0	0	0
'A0A026X1L2'	7.31354	7.95261	8.02309	7.71566	0	0	6.91785	0
'A0A026WX69'	8.1007	7.78005	8.1233	8.30753	0	0	0	0
'A0A026WDK1'	8.11471	8.17278	8.01875	7.59089	0	0	0	0
'A0A026WE54'	8.1422	7.84864	7.90072	7.85347	0	0	0	0
'A0A026WSE4'	7.66722	7.51579	7.63689	7.47333	0	0	0	0
'A0A026WM97'	7.58491	7.83159	7.7231	7.36689	0	0	0	0
'A0A026VU23'	7.18156	7.48903	7.87086	7.91496	0	0	0	0
'A0A026WMA6'	7.91728	7.89927	8.3894	7.96407	6.94496	0	0	0
'A0A026WMB6'	7.99906	8.02291	7.89088	7.73573	0	0	0	0
'A0A026WDF3'	8.02125	6.69765	8.12477	8.15111	0	0	0	0
'A0A026VTA5'	8.76539	9.12718	9.04637	9.00135	0	0	0	0
'A0A026WPF7'	7.83574	7.64303	7.76866	7.46019	0	0	0	0
'A0A026W1A3'	7.78139	7.97869	9.24791	8.67033	0	0	0	0
'A0A026W0Y8'	7.96005	7.48251	7.72103	7.42562	0	0	0	0
'A0A026W6F8'	7.88858	6.74489	8.09991	7.48089	0	0	0	0
'A0A026W5E2'	7.89387	7.51347	7.47497	7.64292	0	0	0	0
'A0A026W950'	8.26574	0	7.68175	7.58043	6.8519	0	0	0
'A0A026WNC5'	7.93823	7.3664	7.76931	7.86083	0	0	0	0
'A0A026VYW9'	7.4318	7.53009	7.19019	6.7945	0	0	0	0
'A0A026W707'	7.8922	7.11379	7.76416	7.86777	0	0	0	0
'A0A026X3S9'	7.67474	7.68778	7.99339	8.11755	0	0	0	0
'A0A026X2U9'	7.85199	7.22127	7.42917	7.57759	0	0	0	0
'A0A026W0P7'	7.50157	7.59928	7.59793	7.70214	0	0	0	0
'A0A026WT37'	7.60782	8.05985	7.37605	7.46703	0	0	0	0
'A0A026VU20'	7.47831	7.6927	7.62444	7.26426	0	0	0	0
'A0A026WSS1'	8.33387	7.06786	7.2479	7.37023	7.13058	0	0	0
'A0A026WYV1'	7.50353	7.6129	7.64466	7.53176	0	0	0	0
'A0A026WSC7'	7.55893	7.52628	7.38397	0	0	0	0	0
'A0A026VWV8'	7.80085	7.93736	8.11257	0	0	0	0	0
'A0A026W5L3'	7.41026	8.18896	8.12948	8.0932	0	0	0	0
'A0A026WAJ5'	0	0	0	0	7.61521	0	0	0
'A0A026VTE7'	8.15909	7.35617	7.80624	8.22824	0	0	0	0
'A0A026W1A5'	8.24085	0	7.80755	7.77109	0	0	0	0
'A0A026WJN0'	6.99648	7.94092	7.7428	7.74626	0	0	0	0
'A0A026WL55'	7.81872	7.4062	7.06665	7.47435	0	6.80188	6.8392	0
'A0A026X3D4'	7.21216	7.51513	7.80194	7.55592	0	0	0	0
'A0A026WG66'	7.98062	0	7.53956	7.62817	0	0	0	0
'A0A026X0F2'	7.61123	7.70906	8.43446	7.36978	0	0	0	0
'A0A026WID6'	0	7.11546	7.40047	8.00366	0	0	0	0
'A0A026WIJ5'	7.74411	7.29797	7.56488	7.86371	0	0	0	0
'A0A026WRW1'	7.02825	6.94311	7.29549	7.25896	0	0	0	0
'A0A026WTW5'	7.51297	7.50848	7.48855	7.4812	0	0	0	0
'A0A026WPM3'	7.64096	7.55256	7.53545	7.66392	0	0	0	0
'A0A026WEW7'	0	0	7.57132	7.66584	0	0	0	0
'A0A026W3Q8'	6.95295	0	7.96073	8.27768	0	0	0	0
'A0A026WY86'	0	7.55701	8.39788	7.87377	0	0	0	0
'A0A026X110'	6.96922	7.35839	8.28433	7.04918	0	0	0	0
'A0A026X3M0'	7.79363	7.08992	7.15191	7.16065	0	0	0	0
'A0A026WCB7'	8.18334	7.56962	7.70837	8.1625	0	0	0	0
'A0A026WXX3'	7.58436	7.18286	7.39716	7.26425	0	0	0	0
'A0A026VY86'	0	7.58371	7.74844	7.79488	0	0	0	0
'A0A026W656'	7.50904	7.25979	7.13142	0	0	0	0	0
'A0A026WCB6'	7.45741	7.38009	7.64523	7.69174	0	0	7.29377	0
'A0A026WPJ5'	7.26488	7.32028	7.67362	7.52167	0	0	0	0
'A0A026WR94'	7.18848	7.80541	8.44364	7.76646	0	0	0	0
'A0A026WSE1'	7.61142	0	0	0	0	0	0	0
'A0A026WDB8'	7.08598	7.23483	7.21045	0	0	0	0	0
'A0A026WG30'	7.48532	0	7.19593	7.34567	0	0	0	0
'A0A026WI14'	7.49258	0	0	0	7.28494	0	0	0
'A0A026WUW2'	0	7.59389	7.96815	0	0	0	0	0
'A0A026X0X3'	7.01985	7.53262	7.8281	7.35183	0	0	0	0
'A0A026VVE4'	7.7436	0	0	0	0	0	0	0
'A0A026VVU9'	7.66414	0	0	0	0	0	0	0
'A0A026VZ71'	0	7.24884	7.85671	7.80616	0	0	0	0
'A0A026W1X8'	7.30801	7.33882	7.20458	7.14912	0	0	0	0
'A0A026WH94'	0	6.4924	7.7496	7.45967	0	0	0	0
'A0A026WLZ5'	0	7.00734	7.46833	7.56836	0	0	0	0
'A0A026WTK5'	0	7.42963	7.42364	7.63785	0	0	0	0
'A0A026W329'	7.00893	7.3748	0	0	0	0	0	0
'A0A026WV46'	0	7.84494	7.78249	0	0	0	0	0
'A0A026WZU9'	7.66618	0	7.42287	0	0	0	0	0
'A0A026WAH5'	0	0	7.55821	7.29447	0	0	0	0
'A0A026WEB2'	7.42252	7.11956	6.86653	0	0	0	0	0
'A0A026WG72'	7.28262	0	0	6.97019	0	0	0	0
'A0A026WI06'	0	7.1725	7.41767	7.0352	7.11283	0	0	0
'A0A026WKP6'	7.64206	0	7.85584	7.76065	0	0	0	0
'A0A026WV62'	0	6.99761	8.14297	7.10403	0	0	0	0
'A0A026X0X8'	7.99069	8.06059	8.01508	7.83006	0	0	0	0
'A0A026W798'	7.55492	0	6.75813	7.01929	0	0	0	0
'A0A026W843'	0	7.2487	7.62328	7.32228	0	0	0	0
'A0A026W9I5'	6.96894	0	7.57175	7.87503	0	0	0	0
'A0A026WC12'	7.59401	0	7.18665	7.01045	0	0	0	0
'A0A026WES7'	0	0	0	0	7.17235	0	0	0
'A0A026WN66'	6.89617	0	0	7.34256	7.07556	0	0	0
'A0A026WXQ5'	0	0	0	0	7.26874	0	0	0
'A0A026X430'	7.58543	6.76025	0	7.62894	0	0	0	0
'A0A026VZJ5'	7.63074	7.68704	0	7.58843	0	0	0	0
'A0A026W681'	0	0	7.83045	0	0	0	0	0
'A0A026WK93'	7.63455	0	0	0	0	0	0	0
'A0A026WT07'	7.62582	7.45745	7.26639	6.79623	0	0	0	0
'A0A026WT64'	6.22367	0	0	5.37481	0	0	0	0
'A0A026WY77'	7.09748	7.00479	0	7.6663	0	0	0	0
'A0A026X326'	6.94191	6.95758	7.11276	0	0	0	0	0
'A0A026VWE0'	0	7.52604	7.16018	0	0	0	0	0
'A0A026W4J5'	7.22192	7.01486	7.40954	0	0	0	0	0
'A0A026WDB2'	7.30211	0	0	7.43496	0	0	0	0
'A0A026WFP0'	0	0	7.26118	0	0	0	0	0
'A0A026WG24'	7.08544	6.99184	6.99983	6.74383	0	0	0	0
'A0A026WI68'	0	0	7.17147	6.97418	0	0	0	0
'A0A026WJM5'	6.96347	6.99129	7.43883	0	0	0	0	0
'A0A026WW33'	7.50244	0	0	7.1149	0	0	0	0
'A0A026WZW2'	7.01483	0	7.45826	7.14533	0	0	0	0
'A0A026X0H1'	0	0	7.48077	7.02469	0	0	0	0
'A0A026X2B2'	7.35821	6.97021	7.16412	7.43428	0	0	0	0
'A0A026X3R4'	0	0	0	0	0	7.60197	0	7.6383
'A0A026VV10'	7.16042	0	0	0	0	0	0	0
'A0A026VWX3'	7.42318	7.18544	0	0	0	0	0	0
'A0A026W0S2'	7.48268	0	0	0	0	0	0	0
'A0A026W4U7'	0	0	7.28562	0	0	0	0	0
'A0A026W4W0'	0	0	0	0	6.83988	0	0	0
'A0A026W6E9'	0	0	7.25853	0	0	0	0	0
'A0A026W6F6'	6.7039	7.08886	0	0	0	0	0	0
'A0A026W755'	0	7.10517	7.22481	0	0	0	0	0
'A0A026WEU5'	0	7.63189	0	0	0	0	0	0
'A0A026WIC0'	7.04845	0	7.67999	0	0	0	0	0
'A0A026WJG2'	0	6.95608	7.30052	7.68076	0	0	0	0
'A0A026WMD6'	0	0	0	0	7.09744	0	0	0
'A0A026WNC8'	7.35071	7.22541	0	7.34354	0	0	0	0
'A0A026WPV6'	0	0	0	7.93654	0	0	0	0
'A0A026WWK4'	0	0	0	7.43984	0	7.21437	0	0
'A0A026WXW1'	0	0	0	0	6.94256	7.36657	0	0
'A0A026VT30'	7.933	0	0	0	0	0	0	0
'A0A026VZR5'	0	0	0	7.17291	0	0	0	0
'A0A026VZZ7'	0	0	7.0835	7.24551	0	0	0	0
'A0A026W2C7'	0	0	0	0	6.92141	0	0	0
'A0A026W6S4'	0	0	7.58475	0	0	0	0	0
'A0A026WB93'	0	0	6.87826	6.97767	0	0	0	0
'A0A026WEG3'	0	0	0	0	0	7.65894	0	0
'A0A026WFE5'	7.26675	0	0	0	0	0	0	0
'A0A026WPD0'	0	6.64755	0	6.829	0	0	0	0
'A0A026WT17'	0	0	0	7.85617	0	0	0	0
'A0A026WT83'	0	0	0	6.99242	0	0	0	0
'A0A026X3U0'	0	0	6.56119	0	0	0	0	0
'A0A026VS47'	0	0	7.18067	0	0	0	0	0
'A0A026VTI7'	0	0	0	0	0	6.59641	0	0
'A0A026VTM9'	0	0	0	0	0	6.54324	0	0
'A0A026VU35'	6.58348	0	0	0	0	0	0	0
'A0A026VUI9'	0	0	0	6.89098	0	0	0	0
'A0A026VUN1'	0	0	7.06917	0	0	0	0	0
'A0A026VZ36'	0	0	0	0	6.97188	0	0	0
'A0A026W073'	6.95381	0	0	0	0	0	0	0
'A0A026W129'	7.2582	0	0	0	0	0	0	0
'A0A026W1I1'	0	0	0	7.07167	0	0	0	0
'A0A026W2U1'	7.43196	0	0	0	0	0	0	0
'A0A026W2Z6'	0	7.05975	0	0	0	0	0	0
'A0A026W4A7'	7.34305	0	0	0	0	0	0	0
'A0A026W581'	0	0	0	0	0	8.19254	0	0
'A0A026W5Y2'	0	7.04023	0	0	0	0	0	0
'A0A026W5Y8'	0	0	0	7.17434	0	0	0	0
'A0A026W7G2'	0	0	6.96116	0	0	0	0	0
'A0A026W982'	0	0	0	0	0	6.66581	0	0
'A0A026WBC2'	0	0	0	7.22222	0	0	0	0
'A0A026WCC7'	0	0	0	0	6.79392	0	0	0
'A0A026WCP8'	0	0	0	7.59341	0	0	0	0
'A0A026WG77'	0	0	6.96073	0	0	0	0	0
'A0A026WHJ4'	0	0	0	0	7.01602	0	0	0
'A0A026WHM3'	0	0	7.69048	0	0	0	0	0
'A0A026WHT1'	7.5046	0	0	0	0	0	0	0
'A0A026WIQ8'	0	0	7.14185	0	0	0	0	0
'A0A026WJV2'	0	0	0	6.83943	0	0	0	0
'A0A026WK76'	6.78041	0	0	0	0	0	0	0
'A0A026WKW2'	0	0	0	7.24607	0	0	0	0
'A0A026WL57'	0	0	7.45553	0	0	0	0	0
'A0A026WM04'	7.34186	0	0	0	0	0	0	0
'A0A026WM36'	0	6.5452	0	0	0	0	0	0
'A0A026WMY7'	0	0	6.95674	0	0	0	0	0
'A0A026WQ88'	8.09609	0	0	0	0	0	0	0
'A0A026WR11'	0	0	0	0	6.94463	0	0	0
'A0A026WSH9'	6.97191	0	0	0	0	0	0	0
'A0A026WU34'	0	0	7.24554	0	0	0	0	0
'A0A026WXD0'	0	0	0	0	0	6.76697	0	0
'A0A026X0M9'	6.91954	0	0	0	0	0	0	0
'A0A026X1V9'	0	0	6.93528	0	0	0	0	0
'A0A026X436'	0	0	0	0	0	0	6.7873	0
'A0A026X5F3'	0	7.38892	0	0	0	0	0	0
