# Supplementary material for: The pupal moulting fluid has evolved social functions in ants
Source: Nature. 2022 Nov 30;612(7940):488–94. doi: 10.1038/s41586-022-05480-9 (PMC9750870; doi:10.1038/s41586-022-05480-9)
Supplement: Supplementary file 23 — Source Data Extended Data Fig. 3 [file 41586_2022_5480_MOESM23_ESM.xlsx]

## Sheet: Source Data Extended Data Fig.3
Gene Ontology Enrichment
ID "Description" "GeneRatio" "BgRatio" "pvalue" "p.adjust" "qvalue" "geneID" "Count"
GO:0005615 "GO:0005615" "extracellular space" "25/89" "264/9819" 3.19557247187276e-19 2.9910558336729e-16 2.68764463686982e-16 "A0A026X3N5/A0A026W1C7/A0A026WH69/A0A026WF43/A0A026WWV0/A0A026WXR1/A0A026WGA6/A0A026WWS5/A0A026VU23/A0A026WDF3/A0A026W6F8/A0A026WYV1/A0A026W1A5/A0A026WG66/A0A026WPM3/A0A026WSE1/A0A026WG30/A0A026WV46/A0A026WN66/A0A026W4J5/A0A026WI68/A0A026W4U7/A0A026WJG2/A0A026WKW2/A0A026W…
GO:0004553 "GO:0004553" "hydrolase activity	hydrolyzing O-glycosyl compounds" "12/89" "76/9819" 2.77371657447744e-12 1.29809935685544e-09 1.1664208121092e-09 "A0A026WYH3/A0A026VXZ2/A0A026WUA2/A0A026WKS8/A0A026W0Q1/A0A026WMB6/A0A026W5E2/A0A026WT37/A0A026WYV1/A0A026W1A5/A0A026WL55/A0A026X326" 12
GO:0016798 "GO:0016798" "hydrolase activity	acting on glycosyl bonds" "12/89" "83/9819" 8.22825649685034e-12 2.5672160270173e-09 2.30679892666085e-09 "A0A026WYH3/A0A026VXZ2/A0A026WUA2/A0A026WKS8/A0A026W0Q1/A0A026WMB6/A0A026W5E2/A0A026WT37/A0A026WYV1/A0A026W1A5/A0A026WL55/A0A026X326" 12
GO:1901136 "GO:1901136" "carbohydrate derivative catabolic process" "9/89" "59/9819" 2.37199034688191e-09 5.55045741170368e-07 4.98742180831224e-07 "A0A026WYH3/A0A026WUA2/A0A026W0Q1/A0A026WMB6/A0A026W5E2/A0A026WT37/A0A026WYV1/A0A026WL55/A0A026W2Z6" 9
GO:0006026 "GO:0006026" "aminoglycan catabolic process" "7/89" "31/9819" 8.72040326896134e-09 1.63245949194956e-06 1.46686362355792e-06 "A0A026WUA2/A0A026W0Q1/A0A026WMB6/A0A026W5E2/A0A026WT37/A0A026WYV1/A0A026W2Z6" 7
GO:0008238 "GO:0008238" "exopeptidase activity" "7/89" "47/9819" 1.85477574361463e-07 2.89345016003883e-05 2.59994003359314e-05 "A0A026X3N5/A0A026WH69/A0A026VTG8/A0A026WPF7/A0A026W0P7/A0A026WSC7/A0A026WEB2" 7
GO:0008061 "GO:0008061" "chitin binding" "6/89" "30/9819" 2.33177377708735e-07 3.11791465050537e-05 2.80163495923729e-05 "A0A026WUA2/A0A026WDF3/A0A026W5E2/A0A026WT37/A0A026WYV1/A0A026WG30" 6
GO:0008233 "GO:0008233" "peptidase activity" "14/89" "322/9819" 1.03736608742715e-06 0.000121371832228977 0.00010905993471767 "A0A026WJN5/A0A026X3N5/A0A026WJK5/A0A026W1C7/A0A026WH69/A0A026VTG8/A0A026WPF7/A0A026W0P7/A0A026WSC7/A0A026WSE1/A0A026WEB2/A0A026WI06/A0A026VWE0/A0A026WFP0" 14
GO:0006022 "GO:0006022" "aminoglycan metabolic process" "7/89" "62/9819" 1.29939975733409e-06 0.000135137574762746 0.000121429287264321 "A0A026WUA2/A0A026W0Q1/A0A026WMB6/A0A026W5E2/A0A026WT37/A0A026WYV1/A0A026W2Z6" 7
GO:0009620 "GO:0009620" "response to fungus" "7/89" "70/9819" 2.98705840256763e-06 0.00027958866648033 0.000251227333015951 "A0A026WB04/A0A026WPM3/A0A026VVE4/A0A026VVU9/A0A026W798/A0A026WI68/A0A026W073" 7
GO:0006032 "GO:0006032" "chitin catabolic process" "5/89" "27/9819" 3.76828792283476e-06 0.000320647045070303 0.00028812077036794 "A0A026WUA2/A0A026W0Q1/A0A026W5E2/A0A026WT37/A0A026WYV1" 5
GO:0097367 "GO:0097367" "carbohydrate derivative binding" "10/89" "179/9819" 4.61722195015073e-06 0.000360143312111757 0.000323610555979863 "A0A026WUA2/A0A026WDF3/A0A026W6F8/A0A026W5E2/A0A026WT37/A0A026WYV1/A0A026WG30/A0A026W798/A0A026W4U7/A0A026W2Z6" 10
GO:0046348 "GO:0046348" "amino sugar catabolic process" "5/89" "31/9819" 7.70781661696749e-06 0.000515322596677255 0.000463048532102032 "A0A026WUA2/A0A026W0Q1/A0A026W5E2/A0A026WT37/A0A026WYV1" 5
GO:1901072 "GO:1901072" "glucosamine-containing compound catabolic process" "5/89" "31/9819" 7.70781661696749e-06 0.000515322596677255 0.000463048532102032 "A0A026WUA2/A0A026W0Q1/A0A026W5E2/A0A026WT37/A0A026WYV1" 5
GO:0006030 "GO:0006030" "chitin metabolic process" "5/89" "35/9819" 1.43122635151361e-05 0.000893085243344492 0.000802491126217104 "A0A026WUA2/A0A026W0Q1/A0A026W5E2/A0A026WT37/A0A026WYV1" 5
GO:0016201 "GO:0016201" "synaptic target inhibition" "4/89" "19/9819" 2.20316346613615e-05 0.00128885062768965 0.00115811026937025 "A0A026WWV0/A0A026WXR1/A0A026WWS5/A0A026WN66" 4
GO:1901071 "GO:1901071" "glucosamine-containing compound metabolic process" "5/89" "46/9819" 5.58765475046728e-05 0.00307649696849258 0.00276441866602066 "A0A026WUA2/A0A026W0Q1/A0A026W5E2/A0A026WT37/A0A026WYV1" 5
GO:0008236 "GO:0008236" "serine-type peptidase activity" "6/89" "76/9819" 6.14983441605321e-05 0.00319791389634767 0.00287351912188685 "A0A026WJN5/A0A026WJK5/A0A026VTG8/A0A026WI06/A0A026VWE0/A0A026WFP0" 6
GO:0004568 "GO:0004568" "chitinase activity" "4/89" "25/9819" 6.89770187858014e-05 0.00339802576755316 0.00305333174569835 "A0A026WUA2/A0A026W5E2/A0A026WT37/A0A026WYV1" 4
GO:0017171 "GO:0017171" "serine hydrolase activity" "6/89" "80/9819" 8.21194786702265e-05 0.0038431916017666 0.00345334018197426 "A0A026WJN5/A0A026WJK5/A0A026VTG8/A0A026WI06/A0A026VWE0/A0A026WFP0" 6
GO:0004175 "GO:0004175" "endopeptidase activity" "8/89" "168/9819" 0.000135262105142766 0.00562346430674601 0.00505302292070407 "A0A026WJN5/A0A026X3N5/A0A026WJK5/A0A026W1C7/A0A026WSE1/A0A026WI06/A0A026VWE0/A0A026WFP0" 8
GO:0009607 "GO:0009607" "response to biotic stimulus" "13/89" "439/9819" 0.000150510278739801 0.00562346430674601 0.00505302292070407 "A0A026WB04/A0A026X3N5/A0A026WMB6/A0A026W6F8/A0A026W1A5/A0A026WPM3/A0A026VVE4/A0A026VVU9/A0A026W798/A0A026WI68/A0A026WJG2/A0A026W073/A0A026W2Z6" 13
GO:0043207 "GO:0043207" "response to external biotic stimulus" "13/89" "439/9819" 0.000150510278739801 0.00562346430674601 0.00505302292070407 "A0A026WB04/A0A026X3N5/A0A026WMB6/A0A026W6F8/A0A026W1A5/A0A026WPM3/A0A026VVE4/A0A026VVU9/A0A026W798/A0A026WI68/A0A026WJG2/A0A026W073/A0A026W2Z6" 13
GO:0051707 "GO:0051707" "response to other organism" "13/89" "439/9819" 0.000150510278739801 0.00562346430674601 0.00505302292070407 "A0A026WB04/A0A026X3N5/A0A026WMB6/A0A026W6F8/A0A026W1A5/A0A026WPM3/A0A026VVE4/A0A026VVU9/A0A026W798/A0A026WI68/A0A026WJG2/A0A026W073/A0A026W2Z6" 13
GO:0006040 "GO:0006040" "amino sugar metabolic process" "5/89" "57/9819" 0.000157829225955796 0.00562346430674601 0.00505302292070407 "A0A026WUA2/A0A026W0Q1/A0A026W5E2/A0A026WT37/A0A026WYV1" 5
GO:0004177 "GO:0004177" "aminopeptidase activity" "4/89" "31/9819" 0.000164594848997307 0.00562346430674601 0.00505302292070407 "A0A026WPF7/A0A026W0P7/A0A026WSC7/A0A026WEB2" 4
GO:0050919 "GO:0050919" "negative chemotaxis" "4/89" "31/9819" 0.000164594848997307 0.00562346430674601 0.00505302292070407 "A0A026WWV0/A0A026WXR1/A0A026WWS5/A0A026WN66" 4
GO:0035150 "GO:0035150" "regulation of tube size" "6/89" "91/9819" 0.000168223291227445 0.00562346430674601 0.00505302292070407 "A0A026WF43/A0A026WDF3/A0A026WT37/A0A026W3Q8/A0A026WG30/A0A026VZR5" 6
GO:0042737 "GO:0042737" "drug catabolic process" "5/89" "59/9819" 0.000186046776868326 0.00600482010857769 0.00539569418213403 "A0A026WUA2/A0A026W0Q1/A0A026W5E2/A0A026WT37/A0A026WYV1" 5
GO:0044419 "GO:0044419" "interspecies interaction between organisms" "13/89" "459/9819" 0.000233594093340671 0.00710760491198384 0.00638661305069173 "A0A026WB04/A0A026X3N5/A0A026WMB6/A0A026W6F8/A0A026W1A5/A0A026WPM3/A0A026VVE4/A0A026VVU9/A0A026W798/A0A026WI68/A0A026WJG2/A0A026W073/A0A026W2Z6" 13
GO:0004252 "GO:0004252" "serine-type endopeptidase activity" "5/89" "62/9819" 0.000235401444734507 0.00710760491198384 0.00638661305069173 "A0A026WJN5/A0A026WJK5/A0A026WI06/A0A026VWE0/A0A026WFP0" 5
GO:0006517 "GO:0006517" "protein deglycosylation" "3/89" "16/9819" 0.000370144675275614 0.0108267317518117 0.00972847353767156 "A0A026WU73/A0A026VXZ2/A0A026W0Q1" 3
GO:0008144 "GO:0008144" "drug binding" "6/89" "106/9819" 0.000386304483214202 0.0109569998875301 0.00984552733933485 "A0A026WUA2/A0A026WDF3/A0A026W5E2/A0A026WT37/A0A026WYV1/A0A026WG30" 6
GO:1901565 "GO:1901565" "organonitrogen compound catabolic process" "13/89" "499/9819" 0.000522377770060522 0.0142358525381014 0.0127917748289958 "A0A026WYH3/A0A026VTG8/A0A026WUA2/A0A026W0Q1/A0A026WM97/A0A026WMB6/A0A026W5E2/A0A026W0P7/A0A026WT37/A0A026WYV1/A0A026WL55/A0A026WSE1/A0A026W2Z6" 13
GO:0008239 "GO:0008239" "dipeptidyl-peptidase activity" "3/89" "18/9819" 0.000532323545762339 0.0142358525381014 0.0127917748289958 "A0A026WPF7/A0A026WSC7/A0A026WEB2" 3
GO:0004866 "GO:0004866" "endopeptidase inhibitor activity" "3/89" "19/9819" 0.000628003279093774 0.0150720786982506 0.0135431746287699 "A0A026WPM3/A0A026WI68/A0A026WJG2" 3
GO:0010466 "GO:0010466" "negative regulation of peptidase activity" "3/89" "19/9819" 0.000628003279093774 0.0150720786982506 0.0135431746287699 "A0A026WPM3/A0A026WI68/A0A026WJG2" 3
GO:0010951 "GO:0010951" "negative regulation of endopeptidase activity" "3/89" "19/9819" 0.000628003279093774 0.0150720786982506 0.0135431746287699 "A0A026WPM3/A0A026WI68/A0A026WJG2" 3
GO:0030414 "GO:0030414" "peptidase inhibitor activity" "3/89" "19/9819" 0.000628003279093774 0.0150720786982506 0.0135431746287699 "A0A026WPM3/A0A026WI68/A0A026WJG2" 3
GO:0035151 "GO:0035151" "regulation of tube size	open tracheal system" "5/89" "81/9819" 0.000814494789130367 0.0186183157228414 0.0167296831562644 "A0A026WDF3/A0A026WT37/A0A026W3Q8/A0A026WG30/A0A026VZR5" 5
GO:0008045 "GO:0008045" "motor neuron axon guidance" "6/89" "122/9819" 0.0008155458810219 0.0186183157228414 0.0167296831562644 "A0A026WWV0/A0A026WXR1/A0A026WWS5/A0A026W3Q8/A0A026WN66/A0A026VZR5" 6
GO:0061135 "GO:0061135" "endopeptidase regulator activity" "3/89" "22/9819" 0.000978640363427897 0.0218096995278217 0.0195973345959622 "A0A026WPM3/A0A026WI68/A0A026WJG2" 3
GO:0031012 "GO:0031012" "extracellular matrix" "5/89" "90/9819" 0.00131085462641386 0.0285339518679854 0.0256394821665771 "A0A026WF43/A0A026W1A3/A0A026VY86/A0A026WT17/A0A026X1V9" 5
GO:0040003 "GO:0040003" "chitin-based cuticle development" "6/89" "138/9819" 0.00154482340702655 0.0328626070222012 0.0295290407228281 "A0A026WDF3/A0A026W1A3/A0A026W5E2/A0A026WYV1/A0A026WG30/A0A026WT17" 6
GO:0098754 "GO:0098754" "detoxification" "4/89" "56/9819" 0.00161716661494643 0.0336370655908858 0.0302249386044959 "A0A026WG66/A0A026VVE4/A0A026VVU9/A0A026W073" 4
GO:0048803 "GO:0048803" "imaginal disc-derived male genitalia morphogenesis" "3/89" "27/9819" 0.00179896863483628 0.0366051009175383 0.0328918979229792 "A0A026WF43/A0A026WV46/A0A026VZR5" 3
GO:0035126 "GO:0035126" "post-embryonic genitalia morphogenesis" "3/89" "28/9819" 0.00200172277007541 0.0390335940164705 0.035074045905488 "A0A026WF43/A0A026WV46/A0A026VZR5" 3
GO:0048805 "GO:0048805" "imaginal disc-derived genitalia morphogenesis" "3/89" "28/9819" 0.00200172277007541 0.0390335940164705 0.035074045905488 "A0A026WF43/A0A026WV46/A0A026VZR5" 3
GO:0008237 "GO:0008237" "metallopeptidase activity" "4/89" "62/9819" 0.00235701328186525 0.0450237639148137 0.0404565759873326 "A0A026X3N5/A0A026W1C7/A0A026WH69/A0A026W0P7" 4
GO:0061134 "GO:0061134" "peptidase regulator activity" "3/89" "30/9819" 0.0024485781576041 0.0458373831103488 0.0411876620615932 "A0A026WPM3/A0A026WI68/A0A026WJG2" 3
GO:0048808 "GO:0048808" "male genitalia morphogenesis" "3/89" "31/9819" 0.00269329065495483 0.049429804961524 0.0444156704501324 "A0A026WF43/A0A026WV46/A0A026VZR5" 3
