# Supplementary material for: The pupal moulting fluid has evolved social functions in ants
Source: Nature. 2022 Nov 30;612(7940):488–94. doi: 10.1038/s41586-022-05480-9 (PMC9750870; doi:10.1038/s41586-022-05480-9)
Supplement: Supplementary file 24 — Source Data Extended Data Fig. 4 [file 41586_2022_5480_MOESM24_ESM.xlsx]

## Sheet: Source Data Extended Data Fig.4
HMDB ID	Pupal social fluid #1	Pupal social fluid #2	Pupal social fluid #3	Pupal social fluid #4	Pupal body wash #1	Pupal body wash #2	Pupal body wash #3			*Matlab function: clustergram(data,'Standardize',3,'Symmetric', false, 'DisplayRange',10)
HMDB0000235	8.87157	8.62634	8.87967	8.76343	0	0	0			**Log transformed values
HMDB0001539	10.7993	10.6776	10.9269	10.8319	6.81224	6.52634	6.36922
HMDB0000251	9.5302	9.59879	9.57749	9.45179	5.78032	0	0
HMDB0000225	8.22531	8.23045	8.26717	8.15229	0	0	0
HMDB0001488	9.20683	9.40824	9.33041	9.06446	0	0	0
HMDB0001138	8.98498	9.01284	9.16435	9.01703	5.63144	0	0
HMDB0000767	7.71684	7.61805	7.66839	7.5302	0	0	0
HMDB0006344	7.82478	7.64542	7.99078	7.82995	0	0	0
HMDB0000725	8.75435	8.65225	8.88252	8.79379	0	0	0
HMDB0000510	8.26717	8.30535	8.35025	8.233	0	0	0
HMDB0000210	9.44404	9.39794	9.50379	9.48572	0	0	0
HMDB0000206	7.91328	8.04139	8.37107	7.99476	0	0	0
HMDB0000517	9.77597	9.79379	9.9489	9.80618	7.68574	6.74741	6.64836
HMDB0000299	7.13672	7.18752	7.33646	7.11394	0	0	0
HMDB0000112	9.12385	9.14613	9.13988	9.04139	0	0	0
HMDB0000008	8.20412	8.09342	8.29447	8.14613	0	0	0
HMDB0001406	8.08991	8.10721	7.95472	7.84634	0	0	0
HMDB0000214	7.52504	7.62634	7.86213	7.62634	0	0	0
HMDB0000224	8.83315	8.98632	9.04139	8.84634	0	0	0
HMDB0000168	8.4133	8.43297	8.5563	8.46389	6.82737	5.97818	5.75205
HMDB0000630	10.2577	10.3385	10.3222	10.2695	6.98543	0	0
HMDB0000177	10.8401	10.7931	10.9917	10.8116	7.68395	7.23805	7.07188
HMDB0000050	7.77887	7.61066	7.72509	7.62325	0	0	0
HMDB0000167	8.78958	8.86747	8.94448	8.84073	7.1271	6.51587	6.45332
HMDB0000089	8.18752	8.08991	8.10721	8.01284	0	0	0
HMDB0000071	7.43775	7.38739	7.3075	7.24551	0	0	0
HMDB0000056	9.29885	9.2833	9.37107	9.27416	0	0	0
HMDB0000123	8.41664	8.40654	8.52892	8.39967	7.26007	6.32634	6.08636
HMDB0002931	7.78746	7.58092	7.84073	7.69461	0	0	0
HMDB0000132	8.4456	8.4216	8.60638	8.45939	0	0	0
HMDB0000072	8.55991	8.62634	8.75205	8.55023	5.91062	0	5.28556
HMDB0000202	8.08991	8.08279	8.22011	8.02119	0	0	0
HMDB0000094	8.66181	8.44716	8.75891	8.5611	0	0	0
HMDB0000085	7.82413	7.86034	7.8293	7.72835	0	0	0
HMDB0000641	9.58659	9.48572	9.70672	9.63849	0	0	0
HMDB0000128	7.42813	7.50106	7.49415	7.47422	0	0	0
HMDB0000122	9.47712	9.42813	9.55388	9.47567	0	0	0
HMDB0000904	9.01284	8.85248	8.91855	8.74974	6.58433	6.03743	6.24551
HMDB0000062	10.238	10.0645	10.2625	10.1614	0	0	0
HMDB0003911	8.48855	8.53529	8.42975	8.26951	0	0	0
HMDB0000824	9.18752	9.07555	9.23045	9.13354	0	0	0
HMDB0000133	7.82086	7.81291	7.74974	7.72428	0	0	0
HMDB0000101	8.28556	8.22531	8.18469	8.07555	0	0	0
HMDB0000014	8.85126	8.97727	8.89873	8.79727	0	0	0
HMDB0002013	9.23805	9.22531	9.2833	9.17609	0	0	0
HMDB0000870	9.30103	9.39967	9.43933	9.32222	0	0	0
HMDB0000139	7.902	7.97727	7.94596	7.80889	6.58659	6.16137	5.72099
HMDB0000034	8.23045	7.69197	7.75967	7.66558	0	0	0
HMDB0000148	8.70586	8.36736	8.83885	8.61595	7.39445	6.75664	6.64836
HMDB0000064	7.17609	7.24055	7.60853	7.38739	0	0	0
HMDB0000126	8.29226	8.34635	8.39794	8.21748	0	0	0
HMDB0000357	7.93399	7.82543	7.91645	7.78817	0	0	0
HMDB0006330/HMDB0001078	7.87099	8.07555	7.94939	7.79239	0	0	0
HMDB0000162	9.48144	9.09691	9.77887	9.53782	7.97313	7.31597	7.66087
HMDB0059655	8.61384	8.58995	8.69285	8.50651	0	0	0
HMDB0000187	8.42651	8.33041	8.58092	8.45788	7.08991	6.60423	6.55388
HMDB0000273	8.56585	8.46687	8.34439	8.36922	0	0	0
HMDB0000127	7.38021	7.34044	7.5302	7.40483	0	0	0
HMDB0002005	9.10037	9.17898	9.18752	9.1271	6.59106	0	0
HMDB0000271	7.63246	7.57634	7.84819	7.78104	0	0	0
HMDB0000172	9.61595	9.48996	9.73719	9.60531	7.92531	0	0
HMDB0000292	8.27184	8.19312	8.45179	8.31597	6.18752	5.69548	0
HMDB0000190	8.67669	8.54407	8.71767	8.45025	8.43457	8.22531	7.73878
HMDB0000254	9.00432	8.84261	8.93852	8.8055	7.48996	7.09691	7.17609
HMDB0000300	8.79309	8.70586	8.6721	8.64444	0	0	0
HMDB0000012	8.27875	8.06446	7.98227	8.02531	0	0	0
HMDB0000156	9.35411	9.17609	9.3784	9.27875	7.4014	7.22272	7.06819
HMDB0000191	8.1038	7.84819	8.39794	8.07918	7.03743	6.02531	5.77598
HMDB0000157	8.78888	8.73078	8.88536	8.79727	7.17609	6.75128	6.68931
HMDB0000883	9.19033	8.9058	9.3962	9.18469	0	0	0
HMDB0000462	8.12385	8.16435	8.27184	8.17026	0	0	0
HMDB0000208	9.00432	8.81224	9.10037	8.93298	0	0	0
HMDB0000929	8.08991	8.23553	8.38917	8.23045	7.1271	6.20952	0
HMDB0000134	8.17609	8	8.19312	8.09342	0	0	0
HMDB0001310	9.02119	8.86153	9.13672	8.98453	7.73799	7.25768	7.04532
HMDB0000696	8.06819	8.14922	8.39967	8.2014	7.54158	6.51455	5.95761
HMDB0000043	10.3075	9.46687	10.0531	9.43933	8.61805	0	0
HMDB0000195	8.19312	7.90146	8.2014	8.08279	0	0	0
HMDB0000026	9.07555	9.0569	8.90309	8.76343	0	0	0
HMDB0000201	9.81624	9.6464	9.79796	9.84634	6.84261	0	0
HMDB0000243	8.69285	8.21484	8.27875	8.12385	0	0	0
HMDB0000715	10.4378	10.7135	10.6561	10.4983	7.30103	6.80072	6.9345
HMDB0000158	8.79865	8.62428	8.96237	8.83759	6.85733	0	6.29003
HMDB0000097	11.3674	11.4409	11.3692	11.3784	0	0	0
HMDB0001565	11.0212	11.1673	11.1732	11.0755	7.80277	7.05308	7.78746
HMDB0000687	9.43775	9.30103	9.5955	9.46538	8.45332	7.48996	0
HMDB0003405	7.89321	7.93852	8.14301	8.01703	7.22531	0	0
HMDB0000289	9.35411	9.55751	9.60959	9.49415	6.11394	6.07918	6.01284
HMDB0000159	8.66839	8.61172	8.88705	8.80003	8.07188	7.12385	6.72099
HMDB0000215	9.37658	9.38917	9.52114	9.56467	7.3032	0	6.91855
HMDB0000684	7.82543	8.43775	8.21219	7.92428	0	0	0
HMDB0000716	7.98498	7.92891	8.18469	8.02119	0	0	0
HMDB0011745	7.94151	7.94645	7.83187	7.76567	0	0	0
HMDB0000296	7.40312	7.25042	7.28103	7.24797	0	0	0
HMDB0000283	7.37475	7.6637	7.53403	7.25285	0	0	0
HMDB0001401	7.17609	7.22531	7.16435	7.17026	0	0	0
HMDB0001185	7.15534	7.23553	7.22531	7.22789	0	0	0
HMDB0001890	7.13354	7.58659	7.36549	7.06819	0	0	0
HMDB0001473	7.04922	7.15836	7.18752	7.00432	0	0	0
HMDB0000905	6.90472	7.04922	7.02119	6.92117	0	0	0
HMDB0001548	6.88081	7.14922	7.2878	7.03743	0	0	0
HMDB0001351	6.87622	7.10721	6.98989	6.92531	0	0	0
HMDB0000226	6.77452	6.90741	6.96473	6.75205	0	0	0
HMDB0001068	6.63849	6.71265	6.62634	6.51188	0	0	0
HMDB0000263	6.56585	6.51188	6.62839	6.50651	0	0	0
HMDB0002092	6.46835	6.71684	7.34439	6.91434	0	0	0
HMDB0041943	8.66495	8.80882	8.62964	8.69974	6.59049	6.45124	6.05407
