# Supplementary material for: The pupal moulting fluid has evolved social functions in ants
Source: Nature. 2022 Nov 30;612(7940):488–94. doi: 10.1038/s41586-022-05480-9 (PMC9750870; doi:10.1038/s41586-022-05480-9)
Supplement: Supplementary file 25 — Source Data Extended Data Fig. 5 [file 41586_2022_5480_MOESM25_ESM.xlsx]

## Sheet: Source Data Extended Data Fig.5
Label	Fold-change (-log2 day5/day1 before eclosion)	Adjusted p-value FDR 0,05 (-log10)
'Thiamine'	-2.8189	2.4015
'Asymmetric dimethylarginine'	-0.6641	1.5249
'Taurine'	-0.3898	2.1696
'Oxoadipic acid'	-0.3557	0.2502
'Nicotinic acid'	0.0946	2.7173
'N-Acetylglutamic acid'	0.1063	0.5504
'Pseudouridine'	0.1241	2.2084
'Alpha-N-Phenylacetyl-L-glutamine'	0.1745	0.3112
'4-Hydroxyproline'	0.2151	0.305
'Aminoadipic acid'	0.2179	0.732
'Pantothenic acid'	0.4109	0.8613
'N6-Acetyl-L-lysine'	0.0415	0.4633
Arginine'	0.5753	2.1864
'Xanthosine'	0.6033	0.918
'Gamma-Aminobutyric acid'	0.6093	0.1909
'2-Hydroxybutyric acid'	0.6303	0.6815
'Niacinamide'	0.6548	0.2989
'Ornithine'	0.6663	0.921
'O-Phosphoethanolamine'	0.7627	2.0464
Asparagine'	0.8038	1.4751
'Cytosine'	0.8982	3.41
Histidine'	0.9224	2.5061
'Adenosine'	0.9339	1.5249
Threonine'	0.9327	3.3652
'Cytidine'	-1.0505	2.0534
'Deoxyinosine'	0.5543	0.012
'Beta-Alanine'	1.0021	2.3562
Glycine'	1.0406	3.6863
'N-Acetylserine'	1.0887	0.107
'Guanine'	1.0871	2.1768
'cis-Aconitic acid'	1.1118	4.1949
'Methylmalonic acid'	1.1174	3.8798
'Citric acid'	1.1288	1.3045
'Deoxyguanosine'	1.1429	2.1768
Glutamine'	1.2055	1.8218
'Guanidoacetic acid'	1.2107	3.5586
'D-Glucose'	1.2457	2.6633
'Citrulline'	1.2681	2.6633
'Carnitine'	1.3225	5.3529
'3-Aminoisobutanoic acid'	1.4008	3.1555
'Propionylcarnitine'	1.4183	2.7184
'Guanosine'	1.4375	2.3645
'Deoxyadenosine'	-0.5508	1.5729
'Deoxycytidine'	1.4624	2.1768
'Butyrylcarnitine'	1.459	4.6143
'Histamine'	1.4728	2.9977
'Glyceric acid'	1.5007	4.4685
'Adenine'	1.5073	0.6936
Glutamic acidu'	1.5513	1.8065
'Creatine'	1.5757	1.3045
'Glycerol 3-phosphate'	1.593	3.4758
'3-Hydroxybutyric acid'	1.6232	2.5264
'D-Mannose 1-phosphate'	1.6366	5.3846
Proline'	1.6604	2.3118
2-Hydroxyglutarate'	1.7846	3.9944
Serine'	1.7947	2.5264
'Thymidine'	1.8188	2.9334
'D-Glucuronic acid'	1.9533	3.8798
'Methionine sulfoxide'	2.009	3.2344
'Sarcosine'	2.1778	2.9332
Isoleucine'	2.1786	2.6724
'Xanthine'	2.229	3.1282
'L-Lactic acid'	2.2497	3.081
'Succinic acid'	2.2831	7.0631
'Uracil'	2.3093	3.3652
'Deoxyuridine'	2.3995	2.2805
'L-Malic acid'	2.4156	7.0631
Aspartic acid'	2.4639	1.395
'Hypoxanthine'	2.4705	5.3846
Valine'	2.4785	2.9135
'Allantoin'	2.535	1.9124
'Oxoglutaric acid'	2.6667	3.5871
Tryptophan'	2.692	2.6878
'Fumaric acid'	2.7017	7.6951
Alanine'	2.878	4.2822
Methionine'	2.916	2.5713
'Betaine'	1.966	0.6093
'Inosine'	3.0333	3.3944
'Ureidopropionic acid'	3.0621	4.5949
'L-Acetylcarnitine'	3.1556	3.8798
'Pyruvic acid'	2.3855	0.4125
'Kynurenic acid'	3.5501	3.4117
Tyrosine'	3.5833	5.3846
'Choline'	3.7963	5.393
'Phosphorylcholine'	3.7945	4.8723
Leucine'	3.8322	2.9977
Lysine'	3.8465	4.318
'Uric acid'	3.9094	4.0749
Phenylalanine'	4.9396	2.6878
'N-Acetyl-D-glucosamine'	5.2986	3.6088
'L-Kynurenine'	6.3985	2.6443
'D-Ribose 5-phosphate'	2.8584	1.9916
