# Supplementary material for: The pupal moulting fluid has evolved social functions in ants
Source: Nature. 2022 Nov 30;612(7940):488–94. doi: 10.1038/s41586-022-05480-9 (PMC9750870; doi:10.1038/s41586-022-05480-9)
Supplement: Supplementary file 26 — Source Data Extended Data Fig. 7 [file 41586_2022_5480_MOESM26_ESM.xlsx]

## Sheet: Source Data Extended Data Fig.7
HMDB ID	P. pennsylvanica	O. biroi	S. invicta	N. flavipes	T. sessile		Matlab function: clustergram(data,'Standardize',3,'Symmetric', false, 'DisplayRange',10)
'HMDB0000012'	3.05207e-07	7.12583	5.84209	5.67395	8.18453
HMDB0059655'	8.32771	7.55248	7.85276	7.53401	7.76318
'HMDB0000225'	1.65582e-07	3.33563e-07	1.46322e-08	6.35449e-10	2.79203e-07
'HMDB0000208'	7.95971	7.81173	1.84251e-07	6.88281	9.29744e-08
'HMDB0000191'	7.504	7.09751	7.17706	6.74779	6.84426
'HMDB0000072'	7.45363	7.64073	7.60327	7.9659	8.0736
'HMDB0000134'	6.87244	6.9702	7.27696	6.94218	7.36294
'HMDB0000122'	8.08777	8.51723	8.88403	8.16799	8.53328
'HMDB0000126'	6.87327	7.05792	6.04293	5.91507	6.72222
'HMDB0000190'	8.92611	7.89697	8.83785	8.287	8.30565
'HMDB0000156'	8.37067	8.29853	8.3827	8.15406	8.54237
'HMDB0001138'	7.37788	7.618	7.57807	7.25944	7.92655
'HMDB0001488'	7.80291	8.08285	7.28016	6.0793	7.54275
'HMDB0000767'	6.62258	6.571	6.54972	6.69885	6.8822
'HMDB0000243'	7.44739	1.56909e-07	2.80406e-07	1.24649e-07	1.02843e-07
'HMDB0000283'	6.96356	3.22085e-07	7.05672	6.7558	7.37658
'HMDB0000254'	8.07717	8.09635	8.39393	7.95773	8.57387
'HMDB0000251'	8.50338	8.5582	8.6888	7.77678	7.96027
'HMDB0000300'	8.35231	7.81109	8.02917	6.55194	8.29841
'HMDB0000289'	8.65602	8.67613	8.72233	7.53056	8.47087
'HMDB0000296'	6.96085	3.91514e-07	2.70532e-07	4.1413e-07	3.74073e-07
'HMDB0000292'	7.88035	7.60688	7.18217	6.88469	7.41301
'HMDB0000510'	7.04643	7.24789	7.9174	6.59854	6.89164
'HMDB0000101'	6.13006e-08	7.06385	6.41015	6.45668	6.83111
'HMDB0000014'	6.90665	7.94465	8.4777	8.0772	8.74544
'HMDB0000085'	6.75556	6.71404	7.35716	8.02717	7.9772
'HMDB0003911'	9.69467	9.8699	9.75236	9.7975	9.25864
'HMDB0000026'	7.85893	7.96195	8.38163	8.6636	8.75158
'HMDB0000201'	9.01809	8.78722	8.80633	8.55582	8.60254
'HMDB0000034'	8.60487	7.07462	8.10634	7.333	7.52595
'HMDB0000050'	7.33408	6.78205	7.20201	6.74282	8.0959
'HMDB0001310'	8.59354	8.29371	9.03324	8.02059	8.46728
'HMDB0000517'	7.65425	7.88899	8.21934	8.50008	7.56754
'HMDB0000168'	7.13803	7.31053	7.98502	7.00708	7.69026
'HMDB0000056'	8.24604	8.49144	8.78843	8.44004	8.95746
'HMDB0000043'	10.8904	8.67918	9.65995	8.94234	9.00798
'HMDB0000030'	7.02175	3.65611e-07	1.54534e-07	1.29206e-07	3.08192e-07
'HMDB0002013'	7.52545	7.93661	7.60219	7.70595	7.03104
'HMDB0000062'	9.85498	9.2763	10.0119	9.0549	9.154
'HMDB0000904'	7.30836	7.5922	6.98451	6.33883	6.36593
'HMDB0000064'	7.55319	6.83893	6.54808	6.5853	6.48196
'HMDB0000562'	7.5333	7.02929	6.99176	7.034	6.71006
'HMDB0000089'	3.60282e-07	6.86612	6.96293	6.1073	7.58737
'HMDB0000630'	7.20112	9.48759	8.23492	8.63937	8.75163
'HMDB0000112'	8.597	8.19912	9.03458	7.83274	8.21842
'HMDB0000148'	8.43307	7.61682	8.20814	8.12417	8.24214
'HMDB0000641'	8.40659	8.65442	9.21249	8.23282	9.28837
'HMDB0000123'	7.14148	7.45551	7.64869	6.94694	7.63818
'HMDB0000128'	6.50289	6.52371	6.21491	6.50481	6.60558
'HMDB0000132'	4.20634e-07	7.50416	9.87331e-08	2.37321e-07	8.63408e-08
'HMDB0000133'	4.28893e-08	6.79228	5.95437	6.83676	7.36527
'HMDB0000177'	8.87401	9.13254	8.69738	7.64366	9.27795
'HMDB0000725'	7.77544	7.94997	7.91638	7.65366	8.49541
'HMDB0000157'	8.57357	8.05081	7.80092	7.97258	8.53203
'HMDB0000195'	7.05936	7.047	7.13642	6.53622	8.01283
'HMDB0000172'	8.69585	8.99894	9.49118	8.6742	9.4598
'HMDB0000715'	9.23353	9.65951	9.31203	9.65349	9.58549
'HMDB0000684'	6.96904	9.04455e-08	8.43785	7.51644	5.85953e-08
'HMDB0000687'	8.55288	8.61759	9.70788	8.90433	9.476
'HMDB0003405'	6.64083	1.41656e-07	7.34304	7.29408	7.04731
'HMDB0000696'	8.38456	6.97578	8.88891	7.14027	7.31823
'HMDB0002005'	7.53768	8.02468	9.70844	7.97415	9.06907
'HMDB0001539'	9.63685	9.86924	9.95624	10.3094	10.2937
'HMDB0000206'	8.34009	7.06483	8.30864	6.90304	7.65378
'HMDB0000215'	8.6232	8.47766	9.65863	9.37977	9.38802
'HMDB0041943'	6.96823	7.21277	9.8109	8.01071	8.67588
'HMDB0000210'	7.45742	8.31074	8.71825	7.97271	7.81972
'HMDB0000159'	8.81863	7.94311	8.84922	8.33848	8.23006
'HMDB0001565'	9.43883	10.2134	9.82497	8.46942	9.17598
'HMDB0000224'	6.88907	7.5223	7.6132	7.12037	7.78528
'HMDB0000716'	7.40973	3.6103e-07	7.55846	6.57289	8.03737
'HMDB0000162'	9.47429	9.1274	9.22913	8.44591	9.81777
'HMDB0000824'	7.83501	7.98126	8.43645	7.14565	7.99316
'HMDB0000244'	7.40671	2.05246e-07	7.64551	2.19025e-07	7.467
'HMDB0000187'	7.51914	7.37132	7.7552	7.3543	7.63455
'HMDB0000167'	7.68581	8.21877	8.44725	7.46319	8.33057
'HMDB0000929'	7.70165	7.12522	8.28309	7.42966	7.42118
'HMDB0000158'	7.91591	7.8295	8.88552	8.18124	8.11421
'HMDB0000883'	8.44544	8.67458	9.0219	8.42889	8.97963
'HMDB0000239'	7.53811	1.02662e-07	5.61339	5.37457	6.134
'HMDB0000008'	3.07772e-07	1.01756e-07	7.61858	7.29134	7.40089
'HMDB0000357'	1.02027e-07	2.01816e-07	7.16228	7.04757	7.32827
'HMDB0031658'	1.73238e-07	2.68996e-07	6.99279	5.45517	6.41527
'HMDB0000060'	1.16445e-07	2.67234e-07	2.65218e-07	3.99454e-07	7.26506
'HMDB0000169'	3.61556e-07	5.32549e-08	6.97029	6.66738	7.04067
'HMDB0002108'	4.32285e-07	5.37628e-08	7.21737	7.94171	7.93078
'HMDB0000828'	2.82183e-07	1.23539e-07	5.33007	5.67191	4.89108
'HMDB0000033'	3.05723e-07	3.19525e-07	4.83965	5.25313	4.40963
'HMDB0000097'	4.04894e-07	1.78629e-07	11.0709	10.0582	9.84071
'HMDB0000235'	2.98644e-07	3.60022e-07	7.65024	8.2951	8.2596
'HMDB0000299'	2.46833e-07	4.06115e-07	6.57428	5.68224	6.43948
'HMDB0006344'	1.654e-07	1.73312e-07	5.98134	6.10002	6.37109
'HMDB0000125'	2.75594e-07	2.26751e-08	5.69477	6.09937	5.57848
'HMDB0000905'	1.57748e-07	2.48063e-07	5.59684	5.64447	6.37889
'HMDB0006029'	1.77027e-07	3.24709e-07	8.22673	7.04876	7.99763
'HMDB0003357'	1.60124e-07	1.3908e-07	7.84235	8.29929	8.54399
'HMDB0000127'	2.03423e-07	2.14079e-07	7.01	7.30983	7.1846
'HMDB0000462'	2.1863e-07	9.62626e-08	6.78948	9.38488	7.45687
'HMDB0000226'	3.9544e-07	4.07921e-07	6.92153	7.32086	7.29914
'HMDB0001076'	8.96518e-08	2.09462e-07	5.266	5.69531	5.68556
'HMDB0000271'	1.47054e-07	2.34517e-07	6.51784	5.811	6.24506
'HMDB0001173'	2.4934e-07	9.60039e-08	7.09468	5.94939	6.75475
'HMDB0000211'	2.11472e-07	4.16684e-08	5.83089	5.53971	6.18593
'HMDB0000139'	1.1388e-07	2.61295e-08	6.62565	6.87462	7.12088
'HMDB0000202'	2.51714e-07	3.55908e-07	7.32883	7.64769	7.52777
'HMDB0011745'	3.81453e-07	3.35049e-07	7.38537	6.3167	6.655
'HMDB0000512'	2.64703e-08	8.49896e-08	7.83762	7.03326	8.29543
'HMDB0002931'	1.9147e-07	3.88745e-07	7.0903	6.97403	7.51765
'HMDB0000262'	3.65928e-08	2.97188e-07	7.07383	7.77077	8.88387
