# Supplementary material for: The pupal moulting fluid has evolved social functions in ants
Source: Nature. 2022 Nov 30;612(7940):488–94. doi: 10.1038/s41586-022-05480-9 (PMC9750870; doi:10.1038/s41586-022-05480-9)
Supplement: Supplementary file 27 — Source Data Extended Data Fig. 9 [file 41586_2022_5480_MOESM27_ESM.xlsx]

## Sheet: Extended Data Fig. 9 left
	Days before eclosion
Pupa number	-10	-9	-8	-7	-6	-5	-4	-3	-2	-1
1	-	-	-	-	-	-	-	-	-	1			legend:
2	-	-	-	-	-	-	-	-	-	1			0 - No melanization & no visible pupal fluid
3	-	-	-	-	-	-	-	-	-	1			1 -Melanization & no visible pupal fluid
4	-	-	-	-	-	-	-	-	1	1
5	-	-	-	-	-	-	-	-	1	1
6	-	-	-	-	-	-	-	-	1	1
7	-	-	-	-	-	-	1	1	1	1
8	-	-	-	-	-	-	1	1	1	1
9	-	-	-	-	-	-	1	1	1	1
10	-	-	-	-	0	1	1	1	1	1
11	-	-	-	-	0	1	1	1	1	1
12	-	-	-	-	0	1	1	1	1	1
13	-	-	-	0	0	1	1	1	1	1
14	-	-	-	0	0	1	1	1	1	1
15	-	-	-	0	0	1	1	1	1	1
16	-	-	-	0	0	1	1	1	1	1
17	-	-	-	0	0	1	1	1	1	1
18	-	0	0	0	0	1	1	1	1	1
19	-	0	0	0	0	1	1	1	1	1
20	-	0	0	0	0	1	1	1	1	1
21	-	0	0	0	0	1	1	1	1	1
22	-	-	-	-	1	1	1	1	1	1
23	-	-	-	0	1	1	1	1	1	1
24	-	-	0	0	1	1	1	1	1	1
25	-	-	0	0	1	1	1	1	1	1
26	-	0	0	0	1	1	1	1	1	1
27	-	0	0	0	1	1	1	1	1	1
28	-	0	0	0	1	1	1	1	1	1
29	0	0	0	0	1	1	1	1	1	1
30	0	0	0	0	1	1	1	1	1	1
31	0	0	0	0	1	1	1	1	1	1
32	-	0	0	1	1	1	1	1	1	1

## Sheet: Extended Data Fig. 9 right
	Days before eclosion
Pupa number	-10	-9	-8	-7	-6	-5	-4	-3	-2	-1
1	-	-	-	-	-	-	-	-	-	1		legend:
2	-	-	-	-	-	-	-	-	1	1		0- No melanization & no visible pupal fluid
3	-	-	-	-	-	-	-	-	1	1		1 -Melanization & no visible pupal fluid
4	-	-	-	-	-	-	-	1	1	1
5	-	-	-	-	-	-	-	1	1	1
6	-	-	-	-	-	0	0	1	1	1
7	-	-	0	0	0	0	0	1	1	1
8	-	-	-	-	-	-	1	1	1	1
9	-	-	-	-	-	-	1	1	1	1
10	-	-	-	-	-	-	1	1	1	1
11	-	-	-	-	-	0	1	1	1	1
12	-	-	-	-	-	0	1	1	1	1
13	-	-	-	-	-	0	1	1	1	1
14	-	-	-	-	0	0	1	1	1	1
15	-	-	-	-	0	0	1	1	1	1
16	-	-	-	-	0	0	1	1	1	1
17	-	-	-	-	0	0	1	1	1	1
18	-	-	-	-	0	0	1	1	1	1
19	-	-	-	-	0	0	1	1	1	1
20	-	-	-	-	0	0	1	1	1	1
21	-	-	-	-	0	0	1	1	1	1
22	-	-	-	-	0	0	1	1	1	1
23	-	-	-	-	0	0	1	1	1	1
24	-	-	-	0	0	0	1	1	1	1
25	-	-	-	0	0	0	1	1	1	1
26	-	-	-	0	0	0	1	1	1	1
27	-	-	0	0	0	0	1	1	1	1
28	-	-	0	0	0	0	1	1	1	1
29	-	-	0	0	0	0	1	1	1	1
30	-	-	-	-	-	1	1	1	1	1
31	-	-	-	-	-	1	1	1	1	1
32	-	-	-	-	-	1	1	1	1	1
33	-	-	-	-	-	1	1	1	1	1
34	-	-	-	-	-	1	1	1	1	1
35	-	-	-	-	0	1	1	1	1	1
36	-	-	-	-	0	1	1	1	1	1
37	-	-	-	-	0	1	1	1	1	1
38	-	-	-	0	0	1	1	1	1	1
39	-	-	-	0	0	1	1	1	1	1
40	-	-	0	0	0	1	1	1	1	1
41	-	-	0	0	0	1	1	1	1	1
42	-	-	0	0	0	1	1	1	1	1
43	-	-	0	0	0	1	1	1	1	1
44	-	-	0	0	0	1	1	1	1	1
45	-	-	0	0	0	1	1	1	1	1
46	-	0	0	0	0	1	1	1	1	1
47	-	-	0	0	1	1	1	1	1	1
48	-	-	0	0	1	1	1	1	1	1
49	-	-	0	0	1	1	1	1	1	1
50	-	-	0	0	1	1	1	1	1	1
51	0	0	0	0	1	1	1	1	1	1
52	0	0	0	0	1	1	1	1	1	1
